# Supplementary material for: Gene expression of the liver of vaccination-protected mice in response to early patent infections of Plasmodium chabaudi blood-stage malaria
Source: Malar J. 2018 May 29;17:215. doi: 10.1186/s12936-018-2366-6 (PMC5975554; doi:10.1186/s12936-018-2366-6)
Supplement: Supplementary file 1 — Additional file 1: Table S1. Genes, whose expression is up-regulated more than 3-fold and less than 10-fold (p < 0.01) in the liver of non-vaccinated mice infected with P. chabaudi on day 1 p.i. (Nd1) in comparison to constitutive expression on day 0 p.i. (Nd0). Table S2. Genes, whose expression is down-regulated more than 3-fold and less than 10-fold (p < 0.01) in the liver of non-vaccinated mice infected with P. chabaudi on day 1 p.i. (Nd1) in comparison to constitutive expression on day 0 p.i. (Nd0). Table S3. Genes up-regulated and down-regulated more than 10-fold (p < 0.01) in the liver of vaccinated mice infected with P. chabaudi on day 1 p.i. (Nd1) in relation to constitutive expression on day 0 p.i. (Nd0. Table S4. Genes, whose expression is up-regulated more than 3-fold and less than 10-fold (p < 0.01) in the liver of both non-vaccinated (N) and vaccinated mice (V) infected with P. chabaudi on day 1 p.i. (Vd1, Nd1) in comparison to constitutive expression on day 0 p.i. (Vd0, Nd0). Table S5. Genes, whose expression is down-regulated more than 3-fold and less than 10-fold (p < 0.01) in the liver of both non-vaccinated (N) and vaccinated mice (V) infected with P. chabaudi on day 1 p.i. (Vd1, Nd1) in comparison to constitutive expression on day 0 p.i. (Vd0, Nd0). Table S6. Genes expressed more than 3-fold and less than 10-fold (p < 0.01) in the liver of vaccinated mice infected with P. chabaudi on day 1 p.i. (Vd1) in comparison to constitutive expression on day 0 p.i. (Vd0). Table S7. Genes down-regulated more than 3-fold and less than 10-fold (p < 0.01) in the liver of vaccinated mice infected with P. chabaudi on day 1 p.i. (Vd1) in comparison to constitutive expression on day 0 p.i. (Vd0). Table S8. LincRNAs up-regulated more than 3-fold (p < 0.01) in the liver of vaccinated mice infected with P. chabaudi on day 1 p.i. (Vd1) in comparison to constitutive expression on day 0 p.i. (Vd0).Table S9. LincRNAs down-regulated more than 3-fold (p < 0.01) in the liver [file 12936_2018_2366_MOESM1_ESM.xlsx]

## Sheet: TableS1
Table S1 Genes, whose expression is up-regulated more than 3-fold and less than 10-fold (p<0.01) in the liver of non-vaccinated mice infected with P.chabaudi on day 1 p.i. (Nd1) in comparison to constitutive expression on day 0 p.i. (Nd0)
GeneName	Description	SystematicName	ProbeName	Nd1/Nd0	p-value
Adamts6	a disintegrin-like and metallopeptidase (reprolysin type) with thrombospondin type 1 motif, 6	NM_001081020	A_66_P114705	6.15581	0.00706547
Arc	activity regulated cytoskeletal-associated protein	NM_018790	A_55_P2021810	4.84879	0.00579184
Arfgap3	ADP-ribosylation factor GTPase activating protein 3	NM_025445	A_55_P2078544	3.52915	<0.001
Bcl6b	B cell CLL/lymphoma 6, member B	NM_007528	A_51_P424959	6.46682	<0.001
Bex6	brain expressed gene 6	NM_001033539	A_55_P2028832	4.14249	0.0077482
Ccl17	chemokine (C-C motif) ligand 17	NM_011332	A_51_P114462	3.97398	0.00152886
Cdkn1a	cyclin-dependent kinase inhibitor 1A (P21)	NM_007669	A_51_P363947	8.07406	<0.001
Cebpd	CCAAT/enhancer binding protein (C/EBP), delta	NM_007679	A_51_P444447	3.55489	0.00933788
Creld2	cysteine-rich with EGF-like domains 2	NM_029720	A_51_P122246	3.23439	<0.001
Csf2	colony stimulating factor 2 (granulocyte-macrophage)	NM_009969	A_51_P171075	7.03778	<0.001
Csrnp1	cysteine-serine-rich nuclear protein 1	NM_153287	A_52_P604629	4.08753	0.00264959
Cxcl1	chemokine (C-X-C motif) ligand 1	NM_008176	A_51_P363187	5.71361	<0.001
Ddx58	DEAD (Asp-Glu-Ala-Asp) box polypeptide 58	NM_172689	A_52_P385536	3.69201	0.00715457
Dlgap1	discs, large (Drosophila) homolog-associated protein 1	NM_027712	A_55_P1959728	4.46776	0.00915905
Dll1	delta-like 1	NM_007865	A_51_P306017	3.47897	<0.001
Dnajb9	DnaJ (Hsp40) homolog, subfamily B, member 9	NM_013760	A_66_P133450	3.43266	<0.001
F13a1	coagulation factor XIII, A1 subunit	NM_028784	A_51_P507801	7.80233	<0.001
Fos	FBJ osteosarcoma oncogene	NM_010234	A_52_P262219	5.97926	<0.001
Fosl2	fos-like antigen 2	NM_008037	A_55_P1995195	3.33383	0.00411922
Fpr2	formyl peptide receptor 2	NM_008039	A_51_P288138	3.33038	0.00552689
Gimap5	GTPase, IMAP family member 5	NM_175035	A_51_P176365	3.69773	0.00818492
Hamp	hepcidin antimicrobial peptide	NM_032541	A_52_P669922	3.32389	0.00231244
Icosl	icos ligand	NM_015790	A_51_P520966	3.24981	0.000697552
Ifi203	interferon activated gene 203	NM_001045481	A_55_P1966731	3.17986	0.00462096
Il10	interleukin 10	NM_010548	A_51_P430766	6.26654	<0.001
Il1b	interleukin 1 beta	NM_008361	A_51_P212782	4.74973	<0.001
Irf1	interferon regulatory factor 1	NM_008390	A_55_P2000062	5.76033	<0.001
Jun	Jun oncogene	NM_010591	A_55_P2158990	7.89737	<0.001
Klra17	killer cell lectin-like receptor, subfamily A, member 17	NM_133203	A_55_P2157859	4.54064	<0.001
Lilrb4	leukocyte immunoglobulin-like receptor, subfamily B, member 4	NM_013532	A_55_P1957459	3.08383	0.00191879
Lsp1	lymphocyte specific 1	NM_019391	A_55_P1957413	3.11714	<0.001
Marcksl1	MARCKS-like 1	NM_010807	A_51_P257550	3.86539	0.00614225
Mefv	Mediterranean fever	NM_001161790	A_55_P2120946	3.52633	0.0022702
Mmp13	matrix metallopeptidase 13	NM_008607	A_51_P184484	6.28609	0.00463368
Mmp25	matrix metallopeptidase 25	NM_001033339	A_51_P187262	4.49524	0.00659362
Mmp8	matrix metallopeptidase 8	NM_008611	A_51_P231320	3.76976	0.00139329
Ms4a6b	membrane-spanning 4-domains, subfamily A, member 6B	NM_027209	A_55_P2180176	3.4844	<0.001
Ms4a6c	membrane-spanning 4-domains, subfamily A, member 6C	NM_028595	A_51_P193146	3.27126	0.00115248
Napsa	napsin A aspartic peptidase	NM_008437	A_51_P146149	4.75344	<0.001
Ncoa7	nuclear receptor coactivator 7	NM_172495	A_55_P2019009	4.51759	0.00547345
Nfkb2	nuclear factor of kappa light polypeptide gene enhancer in B cells 2, p49/p100	NM_019408	A_51_P454217	5.21029	<0.001
Nfkbiz	nuclear factor of kappa light polypeptide gene enhancer in B cells inhibitor, zeta	NM_030612	A_55_P2039086	3.22914	<0.001
Nr4a1	nuclear receptor subfamily 4, group A, member 1	NM_010444	A_51_P239654	5.98946	0.000520268
Ptpro	protein tyrosine phosphatase, receptor type, O	NM_011216	A_55_P2227355	3.26925	0.000642538
Rad51b	RAD51 homolog B	NM_001252562	A_55_P2120219	4.34408	0.00170242
Relb	avian reticuloendotheliosis viral (v-rel) oncogene related B	NM_009046	A_55_P2168736	6.00517	<0.001
Rhob	ras homolog gene family, member B	NM_007483	A_51_P477364	4.64269	<0.001
Rnase6	ribonuclease, RNase A family, 6	NM_030098	A_51_P104608	3.36461	0.00308201
Rnd1	Rho family GTPase 1	NM_172612	A_55_P2054897	6.00834	<0.001
Samsn1	SAM domain, SH3 domain and nuclear localization signals, 1	NM_023380	A_55_P2010271	3.14699	0.00620143
Scara5	scavenger receptor class A, member 5 (putative)	NM_028903	A_51_P361448	4.74476	0.0099161
Sema4d	sema domain, immunoglobulin domain (Ig), transmembrane domain (TM) and short cytoplasmic domain, (semaphorin) 4D	NM_013660	A_55_P2103011	5.44073	0.00302425
Serpina3f	serine (or cysteine) peptidase inhibitor, clade A, member 3F	NM_001168294	A_55_P2142226	3.1225	<0.001
Sirpb1a	signal-regulatory protein beta 1A	NM_001002898	A_55_P1955305	4.0375	<0.001
Sirpb1b	signal-regulatory protein beta 1B	NM_001173460	A_55_P2033041	3.75066	<0.001
Slc16a3	solute carrier family 16 (monocarboxylic acid transporters), member 3	NM_030696	A_55_P2067505	4.6305	0.00516356
Slfn3	schlafen 3	NM_011409	A_51_P228768	3.38228	0.00515417
Spon1	spondin 1, (f-spondin) extracellular matrix protein	NM_145584	A_51_P151902	5.14319	<0.001
Stx11	syntaxin 11	NM_029075	A_51_P513568	5.89798	0.00389115
Syvn1	synovial apoptosis inhibitor 1, synoviolin	NM_028769	A_55_P2015734	3.51861	0.000878734
Tead1	TEA domain family member 1	NM_001166584	A_55_P2159885	3.04967	0.00243133
Thbs1	thrombospondin 1	NM_011580	A_55_P2017636	7.35312	0.00669396
Tnip3	TNFAIP3 interacting protein 3	NM_001001495	A_55_P2054200	3.3697	0.00961658
Trem3	triggering receptor expressed on myeloid cells 3	NM_021407	A_51_P203675	3.26746	0.00389808
Treml2	triggering receptor expressed on myeloid cells-like 2	NM_001033405	A_55_P2056973	5.2589	0.00178684
Vcam1	vascular cell adhesion molecule 1	NM_011693	A_52_P520495	4.33712	0.00168223
Xcl1	chemokine (C motif) ligand 1	NM_008510	A_51_P234956	4.39165	0.00714284
Zfp366	zinc finger protein 366	NM_001004149	A_55_P2103661	5.47279	0.00462787

## Sheet: TableS2
Table S2 Genes, whose expression is down-regulated more than 3-fold and less than 10-fold (p<0.01) in the liver of non-vaccinated mice infected with P.chabaudi on day 1 p.i. (Nd1) in comparison to constitutive expression on day 0 p.i. (Nd0)
GeneName	Description	SystematicName	ProbeName	Nd1/Nd0	p-value
Abcg3	ATP-binding cassette, sub-family G (WHITE), member 3	NM_030239	A_51_P155723	0.270273	0.00107556
Ajap1	adherens junction associated protein 1	NM_001099299	A_52_P620898	0.320509	0.0038987
Als2cr12	amyotrophic lateral sclerosis 2 (juvenile) chromosome region, candidate 12	NM_175370	A_55_P2150876	0.235781	<0.001
Amz1	archaelysin family metallopeptidase 1	NM_173405	A_51_P114634	0.337716	0.000501441
Angptl4	angiopoietin-like 4	NM_020581	A_51_P338443	0.209164	0.00515498
Arhgap26	Rho GTPase activating protein 26	NM_175164	A_55_P2170881	0.335743	0.00147032
Arhgef4	Rho guanine nucleotide exchange factor (GEF) 4	NM_183019	A_51_P260504	0.311137	0.00387964
Bend6	BEN domain containing 6	NM_177235	A_55_P2031949	0.239309	0.00408077
C1qtnf2	C1q and tumor necrosis factor related protein 2	NM_026979	A_52_P601021	0.337359	0.000948285
Cd248	CD248 antigen, endosialin	NM_054042	A_51_P188271	0.300945	0.000597294
Cdc6	cell division cycle 6	NM_011799	A_52_P219473	0.330917	<0.001
Csf1r	colony stimulating factor 1 receptor	NM_001037859	A_52_P602091	0.337911	0.000515445
Dlk1	delta-like 1 homolog	NM_010052	A_66_P117477	0.280744	0.00654895
Dscc1	defective in sister chromatid cohesion 1 homolog	NM_183089	A_55_P2101757	0.322965	0.00628299
Epb4.1l1	erythrocyte protein band 4.1-like 1	NM_001003815	A_55_P1992749	0.26046	0.00641476
Fcna	ficolin A	NM_007995	A_51_P137604	0.334875	0.000919489
Fgd2	FYVE, RhoGEF and PH domain containing 2	NM_013710	A_52_P260994	0.334695	<0.001
Fignl1	fidgetin-like 1	NM_001163359	A_55_P2110245	0.256864	0.00207495
Gdf10	growth differentiation factor 10	NM_145741	A_51_P185247	0.333576	0.00437826
Hpdl	4-hydroxyphenylpyruvate dioxygenase-like	NM_146256	A_51_P317214	0.338457	0.00608816
Igsf10	immunoglobulin superfamily, member 10	NM_001162884	A_51_P155843	0.317724	<0.001
Kbtbd12	kelch repeat and BTB (POZ) domain containing 12	NM_029013	A_66_P109527	0.336356	0.00287698
Kbtbd13	kelch repeat and BTB (POZ) domain containing 13	NM_028974	A_55_P1966685	0.33349	0.00439587
Kcng2	potassium voltage-gated channel, subfamily G, member 2	NM_001190373	A_55_P2005335	0.249558	0.00403225
Kif5a	kinesin family member 5A	NM_001039000	A_51_P107020	0.334818	0.00497719
Ly6g6d	lymphocyte antigen 6 complex, locus G6D	NM_033478	A_55_P2052145	0.248656	0.00303598
Mcm6	minichromosome maintenance deficient 6	NM_008567	A_51_P360492	0.338453	0.00128156
Mtap7d3	MAP7 domain containing 3	NM_177293	A_66_P124017	0.310583	0.00337954
Myo9a	myosin IXa	NM_173018	A_52_P201531	0.131291	0.000651678
Neurl1a	neuralized homolog 1A	NM_021360	A_55_P2023692	0.235287	<0.001
Pck2	phosphoenolpyruvate carboxykinase 2 (mitochondrial)	NM_028994	A_51_P110888	0.294674	<0.001
Plcl1	phospholipase C-like 1	NM_001114663	A_55_P2027087	0.325331	0.00693968
Plxnb3	plexin B3	NM_019587	A_51_P232748	0.242967	<0.001
Pole	polymerase (DNA directed), epsilon	NM_011132	A_55_P2007273	0.309343	0.00130691
Rfx4	regulatory factor X, 4 (influences HLA class II expression)	NM_001024918	A_51_P496309	0.301609	0.00395879
Rgs2	regulator of G-protein signaling 2	NM_009061	A_52_P378968	0.227322	0.00545001
Sapcd1	suppressor APC domain containing 1	NM_023893	A_51_P233727	0.297459	0.00693404
Scgb3a1	secretoglobin, family 3A, member 1	NM_170727	A_51_P110341	0.316907	0.00896643
Scml2	sex comb on midleg-like 2	NM_133194	A_55_P2003803	0.308687	<0.001
Slc22a17	solute carrier family 22 (organic cation transporter), member 17	NM_021551	A_55_P2028773	0.336745	0.000372482
Tef	thyrotroph embryonic factor	NM_017376	A_55_P1979893	0.292016	0.00591016
Tenm4	teneurin transmembrane protein 4	NM_011858	A_55_P2141084	0.246681	0.00239279
Thrsp	thyroid hormone responsive	NM_009381	A_55_P2018666	0.232237	0.00274207
Tmem26	transmembrane protein 26	NM_177794	A_52_P126403	0.320167	0.00592803
Tmem35	transmembrane protein 35	NM_026239	A_51_P171107	0.294431	<0.001
Tnfrsf13c	tumor necrosis factor receptor superfamily, member 13c	NM_028075	A_55_P2117614	0.193472	0.00338908
Tox	thymocyte selection-associated high mobility group box	ENSMUST00000039987	A_55_P1988148	0.282218	0.00206057
Xlr	X-linked lymphocyte-regulated complex	NM_011725	A_55_P2009940	0.235219	0.000540831

## Sheet: TableS3
Table S3 Genes up-regulated and down-regulated more than 10-fold (p<0.01) in the liver of vaccinated mice infected with P.chabaudi on day 1 p.i. (Nd1) in relation to constitutive expression on day 0 p.i. (Nd0)
GeneName	Description	SystematicName	ProbeName	Nd1/Nd0	p-value
Atf3	activating transcription factor 3	NM_007498	A_52_P452689	15.2902	0.00234497
Ccl12	chemokine (C-C motif) ligand 12	NM_011331	A_55_P1984556	29.5152	<0.001
Dusp8	dual specificity phosphatase 8	NM_008748	A_55_P2103206	11.2813	0.00260351
Egr2	early growth response 2	NM_010118	A_55_P2033362	18.3672	<0.001
Elf3	E74-like factor 3	NM_007921	A_51_P480241	13.8712	0.00507279
Gzmc	granzyme C	NM_010371	A_55_P2135526	12.973	0.00278202
Hspa1a	heat shock protein 1A	NM_010479	A_55_P2068459	163.087	0.00461929
Ifnb1	interferon beta 1, fibroblast	NM_010510	A_51_P144180	28.3919	0.00644337
Mrgpra6	MAS-related GPR, member A6	NM_205821	A_55_P2107696	10.2277	0.00556519
Niacr1	niacin receptor 1	NM_030701	A_55_P2038882	11.7537	0.00228209
Pfkfb3	6-phosphofructo-2-kinase/fructose-2,6-biphosphatase 3	NM_133232	A_52_P362917	12.6722	0.0023701
Pydc3	pyrin domain containing 3	NM_001162938	A_55_P2036627	11.8364	0.00521614
Ripk2	receptor (TNFRSF)-interacting serine-threonine kinase 2	NM_138952	A_52_P179785	11.6566	0.00404218
Rsad2	radical S-adenosyl methionine domain containing 2	NM_021384	A_52_P670026	62.0104	0.00843733
Sele	selectin, endothelial cell	NM_011345	A_51_P455326	13.2327	0.00174944
Serpina3f	serine (or cysteine) peptidase inhibitor, clade A, member 3F	NM_001168294	A_55_P2104975	19.3538	0.0032499
Adrb1	adrenergic receptor, beta 1	NM_007419	A_52_P322181	0.078748	<0.001

## Sheet: TableS4
Table S4 Genes, whose expression is up-regulated more than 3-fold and less than 10-fold (p<0.01) in the liver of both non-vaccinated (N) and vaccinated mice (V) infected with P. chabaudi on day 1 p.i. (Vd1, Nd1) in comparison to constitutive expression on day 0 p.i. (Vd0, Nd0)
GeneName	Description	SystematicName	ProbeName	Nd1/Nd0	p-value	Vd1/Vd0	p-value
Actg1	actin, gamma, cytoplasmic 1	NM_009609	A_52_P72237	3.81762	<0.001	3.31807	0.00235114
Adar	adenosine deaminase, RNA-specific	NM_001038587	A_52_P183181	3.58064	0.00562401	3.99305	0.00139398
Arid5a	AT rich interactive domain 5A (MRF1-like)	NM_001172205	A_55_P2125208	7.60704	0.00710968	9.14123	0.00173423
Arl5c	ADP-ribosylation factor-like 5C	NM_207231	A_52_P203691	8.95182	0.00187281	5.25279	0.00515277
Bcl2a1c	B cell leukemia/lymphoma 2 related protein A1c	NM_007535	A_52_P299771	5.32153	0.00717649	6.45739	0.000870819
Bcl2a1d	B cell leukemia/lymphoma 2 related protein A1d	NM_007536	A_55_P1978424	5.60644	0.00616943	6.14607	<0.001
Casp4	caspase 4, apoptosis-related cysteine peptidase	NM_007609	A_55_P2091461	6.44447	0.00643871	5.94083	0.0085015
Ccdc109b	coiled-coil domain containing 109B	NM_025779	A_51_P317031	4.74982	0.00996959	3.7462	<0.001
Ccl5	chemokine (C-C motif) ligand 5	NM_013653	A_52_P638459	5.19206	0.00790575	6.14385	<0.001
Cd52	CD52 antigen	NM_013706	A_51_P151126	3.25439	0.000779153	3.03251	0.000581307
Cxcr2	chemokine (C-X-C motif) receptor 2	NM_009909	A_52_P559975	6.47033	0.0026787	4.25421	0.000626996
Daxx	Fas death domain-associated protein	NM_007829	A_51_P412835	5.21096	0.00399783	5.68259	0.00242102
Dcp2	DCP2 decapping enzyme homolog	NM_027490	A_55_P2122564	3.47308	0.00689852	4.6655	<0.001
Ddx58	DEAD (Asp-Glu-Ala-Asp) box polypeptide 58	NM_172689	A_55_P1965000	3.44771	0.00864521	3.7445	<0.001
Dtx3l	deltex 3-like	NM_001013371	A_55_P2174541	3.32636	0.00422813	3.64343	<0.001
Dusp2	dual specificity phosphatase 2	NM_010090	A_52_P399934	8.4051	<0.001	5.99085	0.00837372
Eif2ak2	eukaryotic translation initiation factor 2-alpha kinase 2	NM_011163	A_52_P559919	5.99879	0.00900483	8.78251	<0.001
Enc1	ectodermal-neural cortex 1	NM_007930	A_51_P126437	3.41483	0.00163997	3.88173	0.00407446
Enpp4	ectonucleotide pyrophosphatase/phosphodiesterase 4	NM_199016	A_55_P2055587	4.60456	0.00250381	5.57904	0.00522973
Fam26e	family with sequence similarity 26, member E	NM_178908	A_51_P139716	5.6309	0.00403929	4.25855	0.00566333
Fap	fibroblast activation protein	NM_007986	A_55_P2115225	3.93652	0.00570966	7.04175	0.00533889
Glipr2	GLI pathogenesis-related 2	NM_027450	A_55_P2399688	4.49585	0.00739383	5.63848	0.00261339
Gp49a	glycoprotein 49 A	NM_008147	A_55_P2063736	4.05059	0.00115245	3.41922	<0.001
Gpr114	G protein-coupled receptor 114	NM_001145972	A_55_P2156638	3.23764	<0.001	3.3817	0.00755627
Gpr132	G protein-coupled receptor 132	NM_019925	A_55_P2051229	4.38901	0.00125175	4.10755	<0.001
Gzma	granzyme A	NM_010370	A_55_P2094060	3.41049	0.00588099	4.57425	0.00924256
H2-T24	histocompatibility 2, T region locus 24	NM_008207	A_55_P2003996	4.26625	0.00200049	3.80635	<0.001
Hdc	histidine decarboxylase	NM_008230	A_51_P254656	5.9387	0.0064165	6.33626	<0.001
Hsh2d	hematopoietic SH2 domain containing	NM_197944	A_52_P522427	5.0591	<0.001	7.669	0.000612187
Icam1	intercellular adhesion molecule 1	NM_010493	A_52_P613241	9.13271	0.000911995	9.33265	0.00937819
Ier3	immediate early response 3	NM_133662	A_51_P286488	6.60902	0.000921645	5.31756	<0.001
Ifi202b	interferon activated gene 202B	NM_008327	A_55_P2032167	3.95422	0.00676271	4.06325	0.00353448
Ifi203	interferon activated gene 203	NM_001045481	A_55_P1998843	3.94344	0.00198269	4.29657	0.00229103
Ifi204	interferon activated gene 204	NM_008329	A_55_P1975560	5.52184	0.00675996	5.5912	0.00140078
Ifih1	interferon induced with helicase C domain 1	NM_027835	A_55_P2005783	3.23676	0.00435583	4.34627	<0.001
Ifitm5	interferon induced transmembrane protein 5	NM_053088	A_52_P273812	3.13191	0.00637513	3.99751	<0.001
Ikbke	inhibitor of kappaB kinase epsilon	NM_019777	A_51_P222280	3.50297	0.00482275	5.42458	0.000838677
Il22ra1	interleukin 22 receptor, alpha 1	NM_178257	A_55_P2047431	3.52625	<0.001	4.32996	0.0095695
Irf7	interferon regulatory factor 7	NM_016850	A_51_P421876	5.59438	0.00965026	7.78628	<0.001
Khdc3	KH domain containing 3, subcortical maternal complex member	NM_025890	A_51_P448127	3.30232	0.000503565	3.14365	0.000869763
Klra22	killer cell lectin-like receptor subfamily A, member 22	NM_053152	A_55_P2170349	3.14432	0.00211076	3.79232	0.00219554
Lcn2	lipocalin 2	NM_008491	A_55_P2070869	4.23542	0.00736259	4.15841	0.00466355
Lilrb4	leukocyte immunoglobulin-like receptor, subfamily B, member 4	NM_013532	A_51_P241457	3.93595	0.000531087	3.00438	<0.001
Ltb	lymphotoxin B	NM_008518	A_51_P302358	3.20144	0.00182972	5.49299	0.00328521
Mefv	Mediterranean fever	NM_019453	A_51_P464918	4.00016	0.00103187	3.46528	0.00463179
Mitd1	MIT, microtubule interacting and transport, domain containing 1	NM_026913	A_66_P122110	4.2853	0.000508991	3.83895	0.00233049
Mnda	myeloid cell nuclear differentiation antigen	NM_001033450	A_55_P1962918	5.14413	0.00626363	6.26109	0.0031973
Mrgpra2a	MAS-related GPR, member A2A	NM_001172588	A_55_P2172001	8.17734	0.00264525	8.78108	0.00375677
Mrgpra2b	MAS-related GPR, member A2B	NM_153101	A_55_P2019557	9.27719	0.00238655	7.88867	0.0031736
Ms4a4c	membrane-spanning 4-domains, subfamily A, member 4C	NM_029499	A_55_P2135986	7.78992	0.00109181	5.52989	0.00104119
Ms4a6d	membrane-spanning 4-domains, subfamily A, member 6D	NM_026835	A_51_P149714	4.25132	0.0010588	3.31903	0.00745033
Ncr1	natural cytotoxicity triggering receptor 1	NM_010746	A_51_P500882	3.39881	0.00470573	6.41838	0.00396851
Neurl3	neuralized homolog 3 homolog	NM_153408	A_51_P187750	3.67577	0.00735504	5.05122	0.00994314
Nfkbid	nuclear factor of kappa light polypeptide gene enhancer in B cells inhibitor, delta	NM_172142	A_55_P2050268	3.92394	0.00581025	3.15783	0.00514498
Nlrc5	NLR family, CARD domain containing 5	NM_001033207	A_55_P2016034	4.40133	0.00561371	5.24799	<0.001
Nod2	nucleotide-binding oligomerization domain containing 2	NM_145857	A_55_P2359797	6.03502	0.00811944	8.93992	0.00053743
Oas1a	2'-5' oligoadenylate synthetase 1A	NM_145211	A_55_P1998942	5.96249	0.00660292	8.87662	<0.001
Oas1b	2'-5' oligoadenylate synthetase 1B	NM_001083925	A_55_P1959064	5.25549	0.00123891	4.42474	<0.001
Oas1f	2'-5' oligoadenylate synthetase 1F	NM_145153	A_51_P154842	5.02833	0.00446967	7.28865	0.00112072
Oas3	2'-5' oligoadenylate synthetase 3	NM_145226	A_51_P472867	3.6958	0.00934798	5.03578	<0.001
Olfr576	olfactory receptor 576	NM_001001805	A_55_P2005605	3.50457	<0.001	3.84049	0.00482498
Parp14	poly (ADP-ribose) polymerase family, member 14	NM_001039530	A_51_P514712	7.35974	0.00209254	7.94476	0.00118877
Parp9	poly (ADP-ribose) polymerase family, member 9	NM_030253	A_55_P2142863	3.20426	0.00641638	4.10867	0.000844744
Pdcd1lg2	programmed cell death 1 ligand 2	NM_021396	A_55_P2187141	3.95632	0.00714018	4.57927	<0.001
Plac8	placenta-specific 8	NM_139198	A_55_P1962305	4.43589	0.00644093	4.55376	<0.001
Plek	pleckstrin	NM_019549	A_55_P1966194	3.59206	0.000723826	3.21997	0.00172789
Pml	promyelocytic leukemia	NM_178087	A_55_P2095727	3.09325	0.00681717	3.8131	0.000566454
Pydc3	pyrin domain containing 3	NM_001162938	A_55_P2181222	3.60027	0.00259441	4.67645	0.00138397
Pydc4	pyrin domain containing 4	NM_001177349	A_52_P483799	4.20227	0.00616163	4.90035	0.00113641
Pyhin1	pyrin and HIN domain family, member 1	NM_175026	A_55_P2035509	7.9304	0.00247696	8.35504	0.00253164
Rbm43	RNA binding motif protein 43	NM_001141981	A_55_P2017491	3.00898	0.00898757	3.18188	0.00175756
Rnase6	ribonuclease, RNase A family, 6	NM_030098	A_51_P104608	4.00445	0.00336306	3.56435	0.00529978
Rtp4	receptor transporter protein 4	NM_023386	A_51_P304170	4.24934	0.000817259	4.99833	<0.001
S100a4	S100 calcium binding protein A4	NM_011311	A_55_P1983448	6.1992	<0.001	4.6047	0.00203805
Sell	selectin, lymphocyte	NM_001164059	A_55_P2010152	6.77937	0.00493629	7.50904	<0.001
Serpina3i	serine (or cysteine) peptidase inhibitor, clade A, member 3I	NM_001199940	A_55_P2142232	5.04301	0.00987786	9.45652	0.00446425
Serpina7	serine (or cysteine) peptidase inhibitor, clade A (alpha-1 antiproteinase, antitrypsin), member 7	NM_177920	A_51_P162955	3.08381	0.00944241	6.58381	0.0051584
Slfn1	schlafen 1	NM_011407	A_52_P425890	5.70821	<0.001	6.44704	<0.001
Slfn2	schlafen 2	NM_011408	A_51_P423578	3.39356	0.00100374	3.83221	<0.001
Slfn5	schlafen 5	NM_183201	A_66_P128525	4.59545	<0.001	6.04359	<0.001
Spats2l	spermatogenesis associated, serine-rich 2-like	NM_144882	A_52_P538470	6.03961	0.00469757	7.77646	<0.001
Stat1	signal transducer and activator of transcription 1	NM_009283	A_55_P1955906	8.54612	<0.001	9.96918	<0.001
Steap4	STEAP family member 4	NM_054098	A_51_P143893	6.28251	0.00535549	9.78509	<0.001
Stfa2l1	stefin A2 like 1	NM_173869	A_52_P398925	5.79577	0.00897118	6.00205	0.00754637
Tap2	transporter 2, ATP-binding cassette, sub-family B (MDR/TAP)	NM_011530	A_55_P2017645	3.07882	0.00827873	5.42622	0.00264675
Tcstv3	2-cell-stage, variable group, member 3	NM_153523	A_51_P143200	9.58558	0.00258099	6.65829	<0.001
Tra2a	transformer 2 alpha homolog	NM_198102	A_51_P513163	3.41778	0.00902558	3.9384	0.000509598
Traf1	TNF receptor-associated factor 1	NM_009421	A_51_P343833	6.21245	0.00338634	6.52141	<0.001
Trex1	three prime repair exonuclease 1	NM_011637	A_55_P2073099	6.62198	0.0018065	7.34619	0.00103789
Trim12c	tripartite motif-containing 12C	NM_001146007	A_55_P2064652	3.69989	0.00729553	5.99065	<0.001
Trim21	tripartite motif-containing 21	NM_009277	A_55_P1962344	4.02171	0.00142583	3.78716	0.00525564
Trim34a	tripartite motif-containing 34A	NM_030684	A_52_P157316	4.02812	<0.001	3.3914	0.000944019
Trim34b	tripartite motif-containing 34B	NM_001243916	A_55_P1973229	4.47784	0.00173295	4.7583	<0.001
Trim69	tripartite motif-containing 69	NM_080510	A_52_P654703	5.22089	0.00993601	6.10079	0.000989578
Trp53inp1	transformation related protein 53 inducible nuclear protein 1	NM_021897	A_51_P175580	3.0731	0.00570618	5.50538	0.00681966
Xaf1	XIAP associated factor 1	NM_001037713	A_55_P1966833	7.27754	0.00441429	8.88699	0.00122773
Zc3hav1	zinc finger CCCH type, antiviral 1	NM_028864	A_55_P1995045	3.43912	0.00627818	3.97356	<0.001
Zufsp	zinc finger with UFM1-specific peptidase domain	NM_028287	A_55_P2066240	3.2477	0.00648575	3.19354	0.0019842

## Sheet: TableS5
Table S5 Genes, whose expression is down-regulated more than 3-fold and less than 10-fold (p<0.01) in the liver of both non-vaccinated (N) and vaccinated mice (V) infected with P. chabaudi on day 1 p.i. (Vd1, Nd1) in comparison to constitutive expression on day 0 p.i. (Vd0, Nd0)
GeneName	Description	SystematicName	ProbeName	Nd1/Nd0	p-value	Vd1/Vd0	p-value
Adamdec1	ADAM-like, decysin 1	NM_021475	A_51_P164296	0.126542	<0.001	0.103517	<0.001
Adcy5	adenylate cyclase 5	NM_001012765	A_66_P120414	0.273592	0.00246104	0.160589	<0.001
Agphd1	aminoglycoside phosphotransferase domain containing 1	NM_177351	A_55_P2459006	0.331189	0.00354457	0.175941	<0.001
Amz1	archaelysin family metallopeptidase 1	NM_173405	A_51_P114634	0.313368	0.000557255	0.280518	0.00300794
Art4	ADP-ribosyltransferase 4	NM_026639	A_55_P2108248	0.290827	0.0066244	0.105232	0.000783498
Bank1	B cell scaffold protein with ankyrin repeats 1	NM_001033350	A_55_P2142430	0.194652	0.00351279	0.120236	0.00433901
C1qa	complement component 1, q subcomponent, alpha polypeptide	NM_007572	A_51_P181451	0.240897	<0.001	0.132553	<0.001
C1qb	complement component 1, q subcomponent, beta polypeptide	NM_009777	A_51_P351860	0.322467	0.000815662	0.192853	<0.001
C1qc	complement component 1, q subcomponent, C chain	NM_007574	A_51_P102789	0.261995	<0.001	0.214583	<0.001
Capn6	calpain 6	NM_007603	A_52_P474089	0.218319	0.00543362	0.14137	0.00132002
Ccl24	chemokine (C-C motif) ligand 24	NM_019577	A_51_P322640	0.169846	<0.001	0.222445	<0.001
Cd5l	CD5 antigen-like	NM_009690	A_51_P205779	0.268662	<0.001	0.158735	0.000841861
Cfp	complement factor properdin	NM_008823	A_51_P408363	0.308418	<0.001	0.219497	<0.001
Ckb	creatine kinase, brain	NM_021273	A_55_P1976224	0.304377	<0.001	0.229709	<0.001
Clec14a	C-type lectin domain family 14, member a	NM_025809	A_51_P155977	0.178043	0.00244416	0.136949	0.000791989
Clec1b	C-type lectin domain family 1, member b	NM_019985	A_55_P1962010	0.26129	<0.001	0.167275	0.00061001
Clec4f	C-type lectin domain family 4, member f	NM_016751	A_51_P271865	0.177585	<0.001	0.10714	0.00080225
Cpsf4l	cleavage and polyadenylation specific factor 4-like	NM_001164532	A_55_P2016014	0.23022	0.00753614	0.224082	0.00730099
Cyp17a1	cytochrome P450, family 17, subfamily a, polypeptide 1	NM_007809	A_51_P116813	0.313382	0.00591338	0.325173	0.00119856
D5Ertd605e	DNA segment, Chr 5, ERATO Doi 605, expressed	NR_033625	A_55_P2035326	0.292523	0.00245424	0.14062	0.000590208
Dclk3	doublecortin-like kinase 3	NM_172928	A_51_P419637	0.261841	0.00080512	0.173852	<0.001
Dmpk	dystrophia myotonica-protein kinase	NM_032418	A_55_P2145833	0.302273	<0.001	0.199143	<0.001
Epb4.1l3	erythrocyte protein band 4.1-like 3	NM_013813	A_55_P1960097	0.178766	<0.001	0.136789	0.000541297
Epor	erythropoietin receptor	NM_010149	A_51_P435339	0.172161	<0.001	0.0950401	<0.001
Etv1	ets variant gene 1	NM_007960	A_66_P135185	0.327294	0.00374275	0.195744	<0.001
Fam38b	family with sequence similarity 38, member B	NM_001039485	A_55_P2040245	0.26235	<0.001	0.140621	<0.001
Fn3k	fructosamine 3 kinase	NM_001038699	A_55_P2040090	0.193577	<0.001	0.155477	<0.001
Fxyd2	FXYD domain-containing ion transport regulator 2	NM_052823	A_55_P2069935	0.238537	<0.001	0.18789	0.00260114
Galnt14	UDP-N-acetyl-alpha-D-galactosamine:polypeptide N-acetylgalactosaminyltransferase 14	NM_027864	A_51_P337230	0.222193	0.00217167	0.196878	0.00425196
Gfra2	glial cell line derived neurotrophic factor family receptor alpha 2	NM_008115	A_55_P1968703	0.194593	<0.001	0.118377	<0.001
Glt25d2	glycosyltransferase 25 domain containing 2	NM_177756	A_51_P331429	0.308433	0.00267367	0.185675	0.00398954
Gpat2	glycerol-3-phosphate acyltransferase 2, mitochondrial	NM_001081089	A_51_P497768	0.2512	<0.001	0.136121	0.00151461
Grik4	glutamate receptor, ionotropic, kainate 4	NM_175481	A_51_P384994	0.243744	0.00595332	0.202382	0.000709567
Grin3b	glutamate receptor, ionotropic, NMDA3B	NM_130455	A_51_P397934	0.292198	<0.001	0.273239	0.00782337
Hand2	heart and neural crest derivatives expressed transcript 2	NM_010402	A_55_P2016237	0.199738	<0.001	0.234406	0.00245973
Hdac9	histone deacetylase 9	NM_024124	A_55_P1970755	0.182703	0.000650823	0.119731	0.00963075
Hey1	hairy/enhancer-of-split related with YRPW motif 1	NM_010423	A_51_P258409	0.157329	0.00431475	0.119372	0.000857778
Icos	inducible T cell co-stimulator	NM_017480	A_51_P371279	0.254752	<0.001	0.218531	<0.001
Igfbp5	insulin-like growth factor binding protein 5	NM_010518	A_52_P281702	0.185724	0.00323141	0.214712	0.00130744
Igsf21	immunoglobulin superfamily, member 21	NM_198610	A_52_P305230	0.233243	0.00783182	0.244513	0.00849261
Kcnj10	potassium inwardly-rectifying channel, subfamily J, member 10	NM_001039484	A_55_P2027083	0.224273	<0.001	0.188419	<0.001
Kcnk13	potassium channel, subfamily K, member 13	NM_146037	A_51_P167763	0.236209	<0.001	0.195326	<0.001
Kif26a	kinesin family member 26A	NM_001097621	A_52_P218379	0.23732	0.0040229	0.114457	<0.001
Kif5a	kinesin family member 5A	NM_001039000	A_51_P107020	0.265681	<0.001	0.22794	0.00544689
Lphn1	latrophilin 1	NM_181039	A_51_P324651	0.304968	0.0011265	0.151639	<0.001
Lrrc17	leucine rich repeat containing 17	NM_028977	A_51_P301930	0.219578	0.00671913	0.16979	0.00344837
Lrrn3	leucine rich repeat protein 3, neuronal	NM_010733	A_51_P392303	0.314764	0.000648015	0.296343	0.000929917
Ly6g6e	lymphocyte antigen 6 complex, locus G6E	NM_027366	A_51_P491635	0.252651	0.00922188	0.314222	0.00915869
Map2k6	mitogen-activated protein kinase kinase 6	NM_011943	A_51_P256093	0.26129	0.00414109	0.302678	0.00135267
Mapt	microtubule-associated protein tau	NM_001038609	A_55_P2100149	0.326792	0.00188181	0.149305	<0.001
Mmp11	matrix metallopeptidase 11	NM_008606	A_66_P105075	0.254514	0.00134014	0.114003	0.00674535
Ms4a8a	membrane-spanning 4-domains, subfamily A, member 8A	NM_022430	A_51_P501453	0.277948	<0.001	0.202586	0.00240622
Mtif3	mitochondrial translational initiation factor 3	NM_001256100	A_55_P2088750	0.293729	0.0026241	0.26904	0.00348847
Mtnr1a	melatonin receptor 1A	NM_008639	A_55_P2062589	0.256763	0.00363093	0.102075	<0.001
Myct1	myc target 1	NM_026793	A_66_P122559	0.246643	0.00675219	0.226867	0.000743817
Osbp2	oxysterol binding protein 2	NM_152818	A_55_P1997837	0.31482	0.00632826	0.188323	0.0034711
P2ry12	purinergic receptor P2Y, G-protein coupled 12	NM_027571	A_51_P338878	0.317791	<0.001	0.15011	0.00596264
Pabpc4l	poly(A) binding protein, cytoplasmic 4-like	NM_001101479	A_55_P2018116	0.244013	0.00136757	0.119466	0.000875152
Pde8b	phosphodiesterase 8B	NM_001170669	A_55_P2017982	0.307571	0.00376075	0.281101	0.00363963
Pdlim4	PDZ and LIM domain 4	NM_019417	A_55_P1991770	0.261229	<0.001	0.21943	<0.001
Pianp	PILR alpha associated neural protein	NM_175696	A_55_P2004532	0.327039	<0.001	0.270997	0.00392842
Pigz	phosphatidylinositol glycan anchor biosynthesis, class Z	NM_172822	A_51_P285669	0.268564	<0.001	0.143774	0.000868142
Pmp22	peripheral myelin protein 22	NM_008885	A_55_P2040170	0.261846	<0.001	0.219638	0.00193267
Ppargc1b	peroxisome proliferative activated receptor, gamma, coactivator 1 beta	NM_133249	A_55_P1993168	0.232715	<0.001	0.210129	0.00226555
Prss29	protease, serine, 29	NM_053260	A_55_P1956906	0.214443	0.000992461	0.162228	0.00104753
Ptgs1	prostaglandin-endoperoxide synthase 1	NM_008969	A_51_P279100	0.243704	<0.001	0.176823	0.000519527
Rab39	RAB39, member RAS oncogene family	NM_175562	A_51_P351217	0.164137	<0.001	0.104351	0.00247124
Rab3il1	RAB3A interacting protein (rabin3)-like 1	NM_144538	A_55_P1994927	0.216192	<0.001	0.117416	<0.001
Ranbp3l	RAN binding protein 3-like	NM_198024	A_55_P1969306	0.306911	0.00579484	0.16167	0.00170278
Raver2	ribonucleoprotein, PTB-binding 2	NM_183024	A_55_P2024366	0.305892	0.00486048	0.167238	0.00282743
Rgs7bp	regulator of G-protein signalling 7 binding protein	NM_029879	A_55_P2136935	0.23088	0.00756639	0.226401	0.000855258
Sema6c	sema domain, transmembrane domain (TM), and cytoplasmic domain, (semaphorin) 6C	NM_001272024	A_55_P2156126	0.195591	<0.001	0.109683	<0.001
Serp2	stress-associated endoplasmic reticulum protein family member 2	NM_001160326	A_52_P539310	0.291193	0.00163015	0.218697	<0.001
Slc16a9	solute carrier family 16 (monocarboxylic acid transporters), member 9	NM_025807	A_51_P493117	0.258313	<0.001	0.16021	<0.001
Slc25a34	solute carrier family 25, member 34	NM_001013780	A_55_P2073248	0.312799	<0.001	0.29274	0.000705158
Slc2a5	solute carrier family 2 (facilitated glucose transporter), member 5	NM_019741	A_51_P514405	0.326853	0.0038462	0.233233	0.000815623
Slc37a2	solute carrier family 37 (glycerol-3-phosphate transporter), member 2	NM_001145960	A_55_P2350617	0.330499	<0.001	0.264221	0.0082193
Slc40a1	solute carrier family 40 (iron-regulated transporter), member 1	NM_016917	A_51_P389988	0.271206	<0.001	0.269945	0.000797389
Slc4a8	solute carrier family 4 (anion exchanger), member 8	NM_021530	A_51_P513661	0.243397	0.00667729	0.207207	0.00450955
Slc5a11	solute carrier family 5 (sodium/glucose cotransporter), member 11	NM_146198	A_55_P2101088	0.137905	0.00289909	0.108112	<0.001
Smc1b	structural maintenance of chromosomes 1B	NM_080470	A_51_P244303	0.262755	<0.001	0.145659	0.00313589
Speg	SPEG complex locus	NM_001085371	A_55_P1998995	0.251739	0.00446115	0.270092	0.00114339
Sprn	shadow of prion protein	NM_183147	A_52_P238523	0.221834	0.000613325	0.20261	0.00129772
Sspn	sarcospan	NM_010656	A_55_P2031979	0.32689	0.00518139	0.209769	<0.001
St6galnac2	ST6 (alpha-N-acetyl-neuraminyl-2,3-beta-galactosyl-1,3)-N-acetylgalactosaminide alpha-2,6-sialyltransferase 2	NM_009180	A_51_P112627	0.332425	0.0018629	0.209604	<0.001
Synb	syncytin b	NM_173420	A_55_P2100495	0.242581	0.00608234	0.200946	0.00109427
Tbxas1	thromboxane A synthase 1, platelet	NM_011539	A_51_P448664	0.234449	<0.001	0.320005	0.00137481
Timd4	T cell immunoglobulin and mucin domain containing 4	NM_178759	A_52_P609868	0.215295	<0.001	0.203656	0.00328832
Tlr12	toll-like receptor 12	NM_205823	A_66_P114333	0.25701	<0.001	0.174274	0.00351598
Tmem86a	transmembrane protein 86A	NM_026436	A_51_P314285	0.270909	<0.001	0.134279	<0.001
Tmie	transmembrane inner ear	NM_146260	A_52_P89335	0.304899	0.0091684	0.1458	<0.001
Trem2	triggering receptor expressed on myeloid cells 2	NM_001272078	A_55_P1962937	0.31525	0.0073652	0.11277	0.00122781
Trpv4	transient receptor potential cation channel, subfamily V, member 4	NM_022017	A_51_P269203	0.254986	<0.001	0.155357	<0.001
Wnt4	wingless-related MMTV integration site 4	NM_009523	A_51_P130475	0.206516	0.00150247	0.121528	<0.001
Zfp503	zinc finger protein 503	NM_145459	A_51_P126626	0.296894	0.000631574	0.16668	0.00059423
Zfp532	zinc finger protein 532	NM_207255	A_52_P342131	0.264901	0.0013421	0.248881	0.00391355

## Sheet: TableS6
Table S6 Genes expressed more than 3-fold and less than 10-fold (p<0.01) in the liver of vaccinated mice infected with P.chabaudi on day 1 p.i. (Vd1) in comparison to constitutive expression on day 0 p.i. (Vd0)
GeneName	Description	SystematicName	ProbeName	Vd1/Vd0	p-value
Adamts1	a disintegrin-like and metallopeptidase (reprolysin type) with thrombospondin type 1 motif, 1	NM_009621	A_52_P489295	3.69506	0.00208481
Adrb2	adrenergic receptor, beta 2	NM_007420	A_55_P2029558	5.28835	<0.001
Aida	axin interactor, dorsalization associated	NM_181732	A_52_P297332	5.6435	0.00205892
Aim1	absent in melanoma 1	NM_172393	A_55_P2116059	3.43674	<0.001
Akap12	A kinase (PRKA) anchor protein	NM_031185	A_55_P2099810	9.50227	<0.001
Apobec3	apolipoprotein B mRNA editing enzyme, catalytic polypeptide 3	NM_030255	A_52_P645410	3.01447	0.00298336
Apol9a	apolipoprotein L 9a	NM_173786	A_55_P2107775	3.14551	<0.001
Arhgap8	Rho GTPase activating protein 8	NM_028455	A_51_P417074	4.27788	<0.001
Arhgef26	Rho guanine nucleotide exchange factor (GEF) 26	NM_001081295	A_51_P473953	4.41653	<0.001
Asap3	ArfGAP with SH3 domain, ankyrin repeat and PH domain 3	NM_001008232	A_55_P2079860	4.76864	<0.001
Atg16l2	autophagy related 16-like 2	NM_001111111	A_52_P512553	4.3072	0.00823119
Atp10a	ATPase, class V, type 10A	NM_009728	A_51_P320022	7.35532	<0.001
Atp11a	ATPase, class VI, type 11A	NM_015804	A_55_P1971076	4.19565	0.00109816
Bag3	BCL2-associated athanogene 3	NM_013863	A_51_P371174	3.38692	0.00061254
Bai1	brain-specific angiogenesis inhibitor 1	NM_174991	A_55_P1957049	3.69949	0.00322592
Bid	BH3 interacting domain death agonist	NM_007544	A_52_P574653	3.86874	<0.001
Bst1	bone marrow stromal cell antigen 1	NM_009763	A_51_P499838	3.47538	0.00256561
Bst2	bone marrow stromal cell antigen 2	NM_198095	A_51_P169693	3.22019	<0.001
Btg2	B cell translocation gene 2, anti-proliferative	NM_007570	A_52_P31543	3.91286	<0.001
Car12	carbonic anyhydrase 12	NM_178396	A_55_P2019312	5.67846	0.00229297
Car13	carbonic anhydrase 13	NM_024495	A_55_P2156855	6.09035	0.00543369
Casz1	castor zinc finger 1	NM_027195	A_55_P1995135	3.75806	0.000827958
Ccdc88b	coiled-coil domain containing 88B	NM_001081291	A_52_P322141	3.07572	0.00344725
Ccl11	chemokine (C-C motif) ligand 11	NM_011330	A_51_P331752	6.94072	0.000567236
Cd300lf	CD300 antigen like family member F	NM_145634	A_52_P422494	3.5884	<0.001
Chi3l1	chitinase 3-like 1	NM_007695	A_51_P362066	4.12434	0.00485314
Chi3l7	chitinase 3-like 7, transcript variant 1	XM_003084535	A_55_P1962621	3.85383	0.00462507
Clic4	chloride intracellular channel 4 (mitochondrial)	NM_013885	A_51_P127681	3.02277	0.00544607
Clic5	chloride intracellular channel 5	NM_172621	A_51_P420547	9.29714	<0.001
Clp1	CLP1, cleavage and polyadenylation factor I subunit	NM_133840	A_51_P407193	3.70804	0.00189482
Cngb3	cyclic nucleotide gated channel beta 3	NM_013927	A_55_P2153331	3.19773	0.000915331
Crem	cAMP responsive element modulator	NM_001110851	A_55_P2044257	5.90775	0.000828687
Cst7	cystatin F (leukocystatin)	NM_009977	A_51_P137419	3.10142	0.001092
Ddx4	DEAD (Asp-Glu-Ala-Asp) box polypeptide 4	NM_010029	A_51_P223569	4.28747	<0.001
Dopey2	dopey family member 2	NM_027293	A_51_P481238	3.52906	0.00754432
Dram1	DNA-damage regulated autophagy modulator 1	NM_027878	A_51_P481482	3.93111	0.00348582
Dtx3l	deltex 3-like	NM_001013371	A_55_P2059154	3.46111	<0.001
Eif1a	eukaryotic translation initiation factor 1A	NM_010120	A_66_P112853	3.99009	0.00644461
Eif4e3	eukaryotic translation initiation factor 4E member 3	NM_025829	A_51_P187842	3.39106	0.00295297
Eppk1	epiplakin 1	NM_144848	A_55_P2110351	5.65369	0.00533127
Eps8l3	EPS8-like 3	NM_133867	A_51_P143031	3.54512	0.00616662
Ereg	epiregulin	NM_007950	A_55_P2096947	8.92133	<0.001
Etv6	ets variant gene 6 (TEL oncogene)	NM_007961	A_55_P2230913	5.10661	0.000669621
Exoc3l4	exocyst complex component 3-like 4	NM_028807	A_55_P2022604	3.27638	0.00185977
Fam3b	family with sequence similarity 3, member B	NM_020622	A_51_P492047	3.31899	0.00290292
Fam46a	family with sequence similarity 46, member A	NM_001160378	A_55_P2097391	3.02376	0.00116555
Fanca	Fanconi anemia, complementation group A	NM_016925	A_52_P330214	4.2734	0.00471411
Far1	RIKEN full-length enriched library, clone:9130217P20 product:similar to MALE STERILITY PROTEIN 2-LIKE PROTEIN	AK033674	A_55_P2039617	4.02302	0.00240736
Fas	Fas (TNF receptor superfamily member 6)	NM_007987	A_55_P2091676	3.65797	<0.001
Ffar2	free fatty acid receptor 2	NM_146187	A_51_P176086	5.52602	0.00379871
Fgl2	fibrinogen-like protein 2	NM_008013	A_52_P266132	3.49584	0.00157939
G3bp2	GTPase activating protein (SH3 domain) binding protein 2	NM_011816	A_52_P636830	3.47051	0.00152715
Gda	guanine deaminase	NM_010266	A_55_P2097478	3.3513	0.00829562
Gdap10	ganglioside-induced differentiation-associated-protein 10	NR_045032	A_55_P2243431	3.31118	0.00082959
Gna13	guanine nucleotide binding protein, alpha 13	NM_010303	A_55_P2041784	4.12272	0.00633089
Gpr141	G protein-coupled receptor 141	NM_181754	A_55_P2011620	4.63779	<0.001
Gpr84	G protein-coupled receptor 84	NM_030720	A_55_P2044932	5.5759	0.00983037
Gsdmd	gasdermin D	NM_026960	A_51_P172231	3.22898	0.00453352
Gzmb	granzyme B	NM_013542	A_51_P333274	9.55699	<0.001
H2-Q5	histocompatibility 2, Q region locus 5	NR_051981	A_55_P1978465	3.46537	0.00295747
Hk2	hexokinase 2	NM_013820	A_51_P204080	4.04981	0.00371712
Hn1l	hematological and neurological expressed 1-like	NM_198937	A_66_P109720	3.33842	0.00455635
Ifi202b	interferon activated gene 202B	NM_011940	A_51_P151182	4.36438	0.00119266
Ifi35	interferon-induced protein 35	NM_027320	A_51_P414889	3.64749	<0.001
Ifi44l	interferon-induced protein 44 like	NM_031367	A_51_P327657	4.15274	0.000823315
Ikbkg	inhibitor of kappaB kinase gamma	NM_010547	A_51_P260300	3.6719	<0.001
Il18bp	interleukin 18 binding protein	NM_010531	A_52_P577384	4.83524	0.00394779
Il1r1	interleukin 1 receptor, type I	NM_008362	A_51_P271503	3.41859	0.00999829
Il22ra1	interleukin 22 receptor, alpha 1	NM_178257	A_55_P2221165	5.16752	0.0020627
Inpp1	inositol polyphosphate-1-phosphatase	NM_008384	A_66_P104554	5.2149	<0.001
Irak3	interleukin-1 receptor-associated kinase 3	NM_028679	A_52_P386627	6.67581	<0.001
Irf8	interferon regulatory factor 8	NM_008320	A_52_P354823	9.24991	0.00391926
Itk	IL2 inducible T cell kinase	NM_010583	A_55_P1953788	3.49822	<0.001
Klra1	killer cell lectin-like receptor, subfamily A, member 1	NM_016659	A_55_P2004551	3.12837	0.00793276
Klrb1f	killer cell lectin-like receptor subfamily B member 1F	NM_153094	A_52_P625912	3.99689	0.00421084
Klrg1	killer cell lectin-like receptor subfamily G, member 1	NM_016970	A_55_P1988844	6.82128	0.00138072
Krt13	keratin 13	NM_010662	A_51_P307964	3.57561	0.00437928
Lacc1	laccase (multicopper oxidoreductase) domain containing 1	NM_172488	A_51_P427171	4.71413	0.00214994
Lass6	LAG1 homolog, ceramide synthase 6	NM_172856	A_52_P667287	4.37317	0.00278838
Lif	leukemia inhibitory factor	NM_008501	A_66_P134488	7.03974	0.00846378
Lin7b	lin-7 homolog B	NM_011698	A_51_P325223	3.46948	0.00593461
Lrrc66	leucine rich repeat containing 66	NM_153568	A_51_P131335	3.2949	0.00287322
Ly6f	lymphocyte antigen 6 complex, locus F	NM_008530	A_51_P517695	3.2835	0.00234818
Ly6i	lymphocyte antigen 6 complex, locus I	NM_020498	A_55_P2087118	7.05894	0.0019541
Ly75	lymphocyte antigen 75	NM_013825	A_55_P2094868	5.93775	0.00746415
Mab21l3	mab-21-like 3	NM_172295	A_55_P2090060	3.63227	0.00191684
Mamstr	MEF2 activating motif and SAP domain containing transcriptional regulator	NM_172418	A_51_P122141	5.96623	0.00218884
Mlkl	mixed lineage kinase domain-like	NM_029005	A_55_P2046802	9.89489	<0.001
Morf4l2	mortality factor 4 like 2	NM_001168225	A_55_P1969876	3.24132	<0.001
Mov10	Moloney leukemia virus 10	NM_001163440	A_55_P2060966	3.133	0.000967824
Mpeg1	macrophage expressed gene 1	NM_010821	A_52_P180373	4.54276	0.00156567
Mrgprg	MAS-related GPR, member G	NM_203492	A_55_P2180854	3.86663	0.00773158
Mthfd2	methylenetetrahydrofolate dehydrogenase (NAD+ dependent), methenyltetrahydrofolate cyclohydrolase	NM_008638	A_52_P184149	8.79419	0.00167827
Mum1l1	melanoma associated antigen (mutated) 1-like 1	NM_001164630	A_55_P2020090	7.75831	0.00249534
Mxd1	MAX dimerization protein 1	NM_010751	A_55_P2025248	9.32842	<0.001
Myd88	myeloid differentiation primary response gene 88	NM_010851	A_52_P282762	5.37754	<0.001
Nampt	nicotinamide phosphoribosyltransferase	NM_021524	A_51_P387235	4.03026	0.00311703
Nceh1	RIKEN full-length enriched library, clone:A230055I01 product:Hypothetical Lipolytic enzymes/esterase/lipase/thioesterase family active site containing protein, full insert sequence. [AK038691]	AK038691	A_55_P2126601	7.03008	0.00321967
Nhsl2	NHS-like 2	NM_001163610	A_55_P2181276	3.04823	<0.001
Nmi	N-myc (and STAT) interactor	NM_001141949	A_55_P2034705	4.6162	<0.001
Noxred1	NADP+ dependent oxidoreductase domain containing 1	NM_027744	A_51_P505662	3.14424	0.00436776
Nt5c3	5'-nucleotidase, cytosolic III	NM_026004	A_55_P2035504	5.20675	0.00182747
Oas2	2'-5' oligoadenylate synthetase 2	NM_145227	A_55_P2019719	3.24065	0.00215404
Ogfr	opioid growth factor receptor	NM_031373	A_55_P2016675	3.51428	<0.001
Olfr56	olfactory receptor 56	NM_010999	A_51_P459908	8.56837	0.000650516
Osbpl3	oxysterol binding protein-like 3	NM_027881	A_51_P196844	3.9253	0.00190051
Osmr	oncostatin M receptor	NM_011019	A_51_P319460	5.37002	0.000818852
Parp10	poly (ADP-ribose) polymerase family, member 10	NM_001163576	A_55_P2130970	4.19012	<0.001
Parp12	poly (ADP-ribose) polymerase family, member 12	NM_172893	A_51_P214747	5.11871	<0.001
Parp3	poly (ADP-ribose) polymerase family, member 3	NM_145619	A_55_P2055487	3.09891	0.00177842
Pdcd1	programmed cell death 1	NM_008798	A_51_P285736	3.33774	0.00426555
Pdk3	pyruvate dehydrogenase kinase, isoenzyme 3	NM_145630	A_51_P392291	3.13018	0.00210957
Pdss1	prenyl (solanesyl) diphosphate synthase, subunit 1	NM_019501	A_51_P127841	3.11259	0.000766577
Pfkp	phosphofructokinase, platelet	NM_019703	A_51_P378856	4.92684	0.000699988
Phc2	polyhomeotic-like 2	NM_001195130	A_55_P2027067	3.24354	0.00222734
Phf11a	PHD finger protein 11A	NM_172603	A_51_P262515	8.04824	0.00101298
Phf11b	PHD finger protein 11B	NM_001164327	A_55_P2038262	7.45666	<0.001
Phf11c	PHD finger protein 11C	NM_001164289	A_55_P2108165	4.13837	<0.001
Pik3ap1	phosphoinositide-3-kinase adaptor protein 1	NM_031376	A_52_P642239	3.54623	<0.001
Plekha4	pleckstrin homology domain containing, family A (phosphoinositide binding specific) member 4	NM_148927	A_55_P1956593	7.10107	0.00131194
Plk3	polo-like kinase 3	NM_013807	A_51_P375201	4.61753	0.00219054
Plscr1	phospholipid scramblase 1	NM_011636	A_51_P229676	7.44583	0.00488423
Pml	promyelocytic leukemia	NM_178087	A_66_P128997	3.59032	0.000876553
Pnpt1	polyribonucleotide nucleotidyltransferase 1	NM_027869	A_55_P2122384	3.73814	<0.001
Prdm14	PR domain containing 14	NM_001081209	A_55_P1977782	7.32932	0.000755907
Prm1	protamine 1	NM_013637	A_52_P533280	5.53142	0.0099946
Psmb10	proteasome (prosome, macropain) subunit, beta type 10	NM_013640	A_52_P570266	4.60692	0.00402237
Psmb8	proteasome (prosome, macropain) subunit, beta type 8 (large multifunctional peptidase 7)	NM_010724	A_51_P345367	5.27223	0.00656734
Psmb9	proteasome (prosome, macropain) subunit, beta type 9 (large multifunctional peptidase 2)	NM_013585	A_51_P369803	8.82404	0.00104785
Ptafr	platelet-activating factor receptor	NM_001081211	A_55_P2041868	7.10702	0.000701543
Ptger4	prostaglandin E receptor 4 (subtype EP4)	NM_008965	A_51_P207988	3.4459	0.00309091
Raph1	Ras association (RalGDS/AF-6) and pleckstrin homology domains 1	NM_001045513	A_55_P2113683	5.00283	1.63047e-06
Rbbp8nl	RBBP8 N-terminal like	NM_173031	A_55_P1992326	8.1839	0.00221651
Rbl1	retinoblastoma-like 1 (p107)	NM_011249	A_51_P286665	5.42715	<0.001
Rcan1	regulator of calcineurin 1	NM_019466	A_52_P617327	3.52948	<0.001
Rgs12	regulator of G-protein signaling 12	NM_173402	A_55_P2002122	4.73737	0.00161575
Rhoc	ras homolog gene family, member C	NM_007484	A_51_P282508	3.31622	0.00119341
Rnf19b	ring finger protein 19B	NM_029219	A_55_P2068607	5.2718	<0.001
Rnf31	ring finger protein 31	NM_194346	A_51_P191469	3.14641	<0.001
Rph3al	rabphilin 3A-like (without C2 domains)	NM_029548	A_55_P2037386	4.14243	0.00327674
Runx1	runt related transcription factor 1	NM_009821	A_51_P206585	4.36704	<0.001
Sct	secretin	NM_011328	A_51_P234359	9.13859	0.00216873
Sfrp1	secreted frizzled-related protein 1	NM_013834	A_66_P134428	5.36169	0.00714801
Shisa5	shisa homolog 5	NM_025858	A_52_P632742	3.6637	<0.001
Sidt1	SID1 transmembrane family, member 1	NM_198034	A_51_P393305	4.30644	<0.001
Slc11a2	solute carrier family 11 (proton-coupled divalent metal ion transporters), member 2	NM_008732	A_52_P254298	5.90454	<0.001
Slc2a6	solute carrier family 2 (facilitated glucose transporter), member 6	NM_172659	A_55_P1960237	8.45629	0.000752462
Slc41a2	solute carrier family 41, member 2	NM_177388	A_51_P219505	4.44502	<0.001
Slc4a11	solute carrier family 4, sodium bicarbonate transporter-like, member 11	NM_001081162	A_66_P121976	3.93545	<0.001
Slc51b	solute carrier family 51, beta subunit	NM_178933	A_52_P229943	3.54266	0.00453784
Slc6a6	solute carrier family 6 (neurotransmitter transporter, taurine), member 6	NM_009320	A_52_P339996	4.64119	<0.001
Slc7a1	solute carrier family 7 (cationic amino acid transporter, y+ system), member 1	NM_007513	A_66_P106661	3.06525	0.000866495
Slco3a1	solute carrier organic anion transporter family, member 3a1	NM_023908	A_55_P1989663	5.22735	<0.001
Slfn9	schlafen 9	NM_172796	A_55_P2110537	8.2058	0.00574126
Smpdl3b	sphingomyelin phosphodiesterase, acid-like 3B	NM_133888	A_66_P108965	4.62628	<0.001
Snx10	sorting nexin 10	NM_028035	A_66_P110343	6.23864	<0.001
Snx20	sorting nexin 20	NM_027840	A_51_P309158	4.01017	<0.001
Sp110	Sp110 nuclear body protein	NM_175397	A_55_P2152566	3.86996	0.000959461
Sp140	Sp140 nuclear body protein	NM_001013817	A_55_P2086811	4.50848	0.00168906
Spef2	sperm flagellar 2	ENSMUST00000160236	A_55_P2181634	3.3398	0.000924442
Sphk1	sphingosine kinase 1	NM_025367	A_51_P501248	6.52366	<0.001
St6galnac4	ST6 (alpha-N-acetyl-neuraminyl-2,3-beta-galactosyl-1,3)-N-acetylgalactosaminide alpha-2,6-sialyltransferase 4	NM_011373	A_55_P2026223	5.05513	0.00414641
Steap1	six transmembrane epithelial antigen of the prostate 1	NM_027399	A_51_P484158	7.75759	0.00503515
Stk38l	serine/threonine kinase 38 like	NM_172734	A_66_P130366	3.35477	0.000699278
Sytl3	synaptotagmin-like 3	NM_031395	A_55_P1985337	8.52855	0.00583986
Tapbp	TAP binding protein	NM_001025313	A_55_P2149763	3.01081	0.00211639
Tapbpl	TAP binding protein-like	NM_145391	A_51_P505795	5.61187	0.000501097
Tbk1	TANK-binding kinase 1	NM_019786	A_52_P532029	3.49463	<0.001
Tbx21	T-box 21	NM_019507	A_51_P501364	3.31374	<0.001
Tcp10b	t-complex protein 10b	NM_009341	A_55_P2095583	3.3063	0.00760828
Tgm2	transglutaminase 2, C polypeptide	NM_009373	A_55_P2034110	3.96585	<0.001
Timp1	tissue inhibitor of metalloproteinase 1	NM_001044384	A_55_P1985850	7.41244	0.00323284
Tmem140	transmembrane protein 140	NM_197986	A_52_P463977	4.81363	0.00265324
Tmem173	transmembrane protein 173	NM_028261	A_51_P240801	3.75526	0.00403487
Tmem67	transmembrane protein 67	NM_177861	A_55_P1970474	4.7954	<0.001
Tmsb10	thymosin, beta 10	NM_001190327	A_55_P2092085	4.81421	<0.001
Tnfaip2	tumor necrosis factor, alpha-induced protein 2	NM_009396	A_55_P2098697	3.07766	0.0060265
Tnfrsf10b	tumor necrosis factor receptor superfamily, member 10b	NM_020275	A_55_P2027836	4.69175	0.00146452
Tnfrsf12a	tumor necrosis factor receptor superfamily, member 12a	NM_013749	A_51_P131408	3.18339	0.000666188
Tnfrsf9	tumor necrosis factor receptor superfamily, member 9	NM_011612	A_55_P2082180	6.53503	0.00285957
Tor1aip1	torsin A interacting protein 1	NM_144791	A_66_P105244	3.4949	<0.001
Tor1aip2	torsin A interacting protein 2	NM_022329	A_51_P111932	3.05577	0.00131763
Tor3a	torsin family 3, member A	NM_023141	A_55_P2075200	6.14319	0.00249355
Traf2	TNF receptor-associated factor 2	NM_009422	A_55_P2092958	4.63333	<0.001
Trim30a	tripartite motif-containing 30A	NM_009099	A_51_P275454	8.53206	<0.001
Trim30b	tripartite motif-containing 30B	NM_175648	A_55_P2192961	4.27836	0.00084631
Trim30c	tripartite motif-containing 30C	XM_003946247	A_55_P2098398	7.82061	0.00118405
Trim30d	tripartite motif-containing 30D	NM_199146	A_52_P199633	8.47266	<0.001
Trim56	tripartite motif-containing 56	NM_201373	A_55_P2139763	3.65959	0.00358993
Trim6	tripartite motif-containing 6	NM_001013616	A_55_P2109559	3.50852	<0.001
Trp53inp1	transformation related protein 53 inducible nuclear protein 1	NM_021897	A_55_P1973906	4.94405	<0.001
Ttc9c	tetratricopeptide repeat domain 9C	NM_027412	A_51_P178872	4.60617	<0.001
Tuba3a	tubulin, alpha 3A	NM_009446	A_55_P1979126	3.19179	0.000683333
Uba7	ubiquitin-like modifier activating enzyme 7	NM_023738	A_55_P2026233	5.41461	<0.001
Ube2v2	ubiquitin-conjugating enzyme E2 variant 2	NM_023585	A_55_P2054857	3.20835	<0.001
Vcan	versican	NM_172955	A_55_P1960208	3.16688	<0.001
Vwa5a	von Willebrand factor A domain containing 5A	NM_172767	A_55_P2131088	3.53048	<0.001
Wars	tryptophanyl-tRNA synthetase	NM_011710	A_55_P2082902	6.99961	0.00229758
Wrn	Werner syndrome homolog	NM_011721	A_55_P2160862	3.30123	0.00150407
Xdh	xanthine dehydrogenase	NM_011723	A_51_P312121	6.87814	0.000936214
Zfp296	zinc finger protein 296	NM_022409	A_55_P2011026	8.31931	0.00762442
Zfp945	zinc finger protein 945	NM_177358	A_66_P110532	4.80114	<0.001
Znfx1	zinc finger, NFX1-type containing 1	NM_001033196	A_55_P2076757	6.30545	<0.001
Znrf1	zinc and ring finger 1	NM_133206	A_52_P17112	3.65239	0.00201976

## Sheet: TableS7
Table S7 Genes down-regulated more than 3-fold and less than 10-fold (p<0.01) in the liver of vaccinated mice infected with P.chabaudi on day 1 p.i. (Vd1) in comparison to constitutive expression on day 0 p.i. (Vd0)
GeneName	Description	SystematicName	ProbeName	Vd1/Vd0	p-value
Aatk	apoptosis-associated tyrosine kinase	NM_007377	A_55_P2042156	0.176501	0.000658258
Abca9	ATP-binding cassette, sub-family A	NM_147220	A_55_P2062981	0.256428	<0.001
Abcb9	ATP-binding cassette, sub-family B (MDR/TAP), member 9	NM_019875	A_51_P202801	0.265472	<0.001
Acsl1	acyl-CoA synthetase long-chain family member 1	NM_007981	A_51_P496432	0.277987	0.00617283
Adam23	a disintegrin and metallopeptidase domain 23	NM_011780	A_55_P2073754	0.209732	0.0012923
Adamts10	a disintegrin-like and metallopeptidase (reprolysin type) with thrombospondin type 1 motif, 10	NM_172619	A_52_P671784	0.22743	0.00053615
Adamtsl2	ADAMTS-like 2	NM_029981	A_51_P367780	0.277538	0.00185804
Adck5	aarF domain containing kinase 5	NM_172960	A_55_P2027496	0.29363	0.00254171
Adcy5	adenylate cyclase 5	NM_001012765	A_55_P2047305	0.221414	0.00124788
Add3	adducin 3 (gamma)	NM_001164099	A_55_P1988623	0.246273	<0.001
Adrb3	adrenergic receptor, beta 3	NM_013462	A_55_P1992849	0.146472	0.00874697
Agfg2	ArfGAP with FG repeats 2	NM_178162	A_55_P1964403	0.310163	0.00537277
Agxt2l1	alanine-glyoxylate aminotransferase 2-like 1	NM_027907	A_51_P391616	0.29361	0.00162019
Amz1	archaelysin family metallopeptidase 1	NM_173405	A_51_P114634	0.289192	0.00388626
Ank3	ankyrin 3, epithelial	NM_146005	A_52_P351925	0.328358	0.00557513
Ano1	anoctamin 1, calcium activated chloride channel	NM_178642	A_55_P2038747	0.319339	0.00231846
Anp32a	acidic (leucine-rich) nuclear phosphoprotein 32 family, member A	NM_009672	A_51_P399071	0.289852	<0.001
Apbb2	amyloid beta (A4) precursor protein-binding, family B, member 2	NM_009686	A_51_P149562	0.296659	<0.001
Apoa5	apolipoprotein A-V	NM_080434	A_55_P2049005	0.289989	<0.001
Aqp1	aquaporin 1	NM_007472	A_51_P125205	0.211712	0.00233838
Arhgap23	Rho GTPase activating protein 23	NM_021493	A_55_P2039566	0.285783	0.000500102
Armcx4	armadillo repeat containing, X-linked 4	NM_001202500	A_51_P346641	0.250981	0.00542066
Arsg	arylsulfatase G	NM_028710	A_55_P2043122	0.258134	0.00825458
Art4	ADP-ribosyltransferase 4	NM_026639	A_55_P2054854	0.171828	0.00176756
Atp2b2	ATPase, Ca++ transporting, plasma membrane 2	NM_009723	A_51_P256384	0.287507	0.00908559
B3gnt8	UDP-GlcNAc:betaGal beta-1,3-N-acetylglucosaminyltransferase 8	NM_146184	A_51_P170178	0.309565	0.00649553
B3gnt9	UDP-GlcNAc:betaGal beta-1,3-N-acetylglucosaminyltransferase 9	NM_178879	A_51_P389864	0.311103	0.0016835
Bco2	beta-carotene oxygenase 2	NM_133217	A_55_P2051885	0.312267	0.000842595
Bik	BCL2-interacting killer	NM_007546	A_51_P117794	0.30028	0.0043355
Bmp2	bone morphogenetic protein 2	NM_007553	A_55_P2041961	0.301574	0.00234133
Bmp5	bone morphogenetic protein 5	NM_007555	A_51_P516637	0.271827	0.00155432
Bmp6	bone morphogenetic protein 6	NM_007556	A_52_P413646	0.108993	<0.001
Brca2	breast cancer 2	NM_009765	A_51_P451106	0.184333	<0.001
Btnl9	butyrophilin-like 9	NM_172793	A_51_P237585	0.143893	0.00309335
Btrc	beta-transducin repeat containing protein	NM_001037758	A_66_P102607	0.296229	<0.001
C1qtnf2	C1q and tumor necrosis factor related protein 2	NM_026979	A_52_P601021	0.200141	0.00343536
C1qtnf5	C1q and tumor necrosis factor related protein 5	NM_001040632	A_55_P2355330	0.276809	0.00141644
C3ar1	complement component 3a receptor 1	NM_009779	A_51_P282557	0.208459	0.00183585
Calcoco1	calcium binding and coiled coil domain 1	NM_026192	A_51_P136792	0.300897	0.00479191
Calhm2	calcium homeostasis modulator 2	NM_133746	A_51_P326994	0.296071	0.000612582
Calml4	calmodulin-like 4	NM_138304	A_52_P367760	0.199221	0.000525642
Camk2b	calcium/calmodulin-dependent protein kinase II, beta	NM_001174053	A_55_P2109377	0.156665	0.00350771
Car5a	carbonic anhydrase 5a, mitochondrial	NM_007608	A_66_P108188	0.293356	<0.001
Car8	carbonic anhydrase 8	NM_007592	A_66_P126640	0.151858	0.000942908
Cav2	caveolin 2	NM_016900	A_51_P279552	0.16459	<0.001
Cbx2	chromobox 2	NM_007623	A_52_P13730	0.328885	0.000695217
Cbx6	chromobox 6	NM_028763	A_51_P391764	0.210635	0.00178291
Ccbp2	chemokine binding protein 2	NM_021609	A_52_P222073	0.186702	0.00120577
Ccdc106	coiled-coil domain containing 106	NM_146178	A_55_P2116160	0.292139	0.00712007
Ccdc148	coiled-coil domain containing 148	NM_001001178	A_55_P2329180	0.21903	<0.001
Ccdc19	coiled-coil domain containing 19	NM_027972	A_55_P2015485	0.129068	<0.001
Ccdc3	coiled-coil domain containing 3	NM_028804	A_51_P277431	0.329875	0.000688807
Ccdc67	coiled-coil domain containing 67	NM_181816	A_55_P1959409	0.284411	0.000669329
Ccl6	chemokine (C-C motif) ligand 6	NM_009139	A_51_P460954	0.235922	<0.001
Ccrl1	chemokine (C-C motif) receptor-like 1	NM_145700	A_52_P153291	0.114859	0.00739968
Cd209g	CD209g antigen	NM_027343	A_66_P128636	0.110573	0.00240278
Cd300ld	CD300 molecule-like family member d	NM_145437	A_55_P1983523	0.225283	0.00106128
Cd72	CD72 antigen (Cd72), transcript variant 1, mRNA [NM_001110320]	NM_001110320	A_55_P1961270	0.314707	0.00196848
Cda	cytidine deaminase	NM_028176	A_52_P469502	0.280024	0.00276739
Cdh4	cadherin 4	NM_009867	A_52_P402897	0.203961	<0.001
Cdr2l	cerebellar degeneration-related protein 2-like	NM_001080929	A_52_P891775	0.287535	0.00237141
Cdt1	chromatin licensing and DNA replication factor 1	NM_026014	A_51_P133612	0.296703	0.00102387
Cenpa	centromere protein A	NM_007681	A_66_P121459	0.236577	0.000958066
Ces4a	carboxylesterase 4A	NM_146213	A_51_P478881	0.143195	0.00962799
Chadl	chondroadherin-like	NM_001164320	A_55_P2036220	0.218825	0.00210875
Chst2	carbohydrate sulfotransferase 2	NM_018763	A_55_P2054062	0.251969	0.00127891
Cirbp	cold inducible RNA binding protein	NM_007705	A_51_P272106	0.250065	0.0015026
Clec4b1	C-type lectin domain family 4, member b1	NM_027218	A_66_P138406	0.252957	0.000928301
Clec4g	C-type lectin domain family 4, member g	NM_029465	A_51_P145662	0.249257	0.00144901
Clstn3	calsyntenin 3	NM_153508	A_55_P2180744	0.323367	0.00674964
Cngb1	cyclic nucleotide gated channel beta 1	NM_145601	A_55_P2100739	0.204159	0.00334505
Col13a1	collagen, type XIII, alpha 1	NM_007731	A_52_P147487	0.145506	0.000644596
Colec10	collectin sub-family member 10	NM_173422	A_51_P144160	0.315594	0.00587186
Colec11	collectin sub-family member 11	NM_027866	A_51_P174275	0.265461	0.000641462
Coro2b	coronin, actin binding protein, 2B	NM_175484	A_55_P2136817	0.233346	<0.001
Cplx2	complexin 2	NM_009946	A_51_P485161	0.295347	0.00785522
Cpne2	copine II	NM_153507	A_51_P261059	0.282246	0.000545381
Crb2	crumbs homolog 2	NM_001163566	A_51_P300618	0.288549	0.00379088
Crocc	ciliary rootlet coiled-coil, rootletin	NM_172122	A_55_P2066007	0.320536	0.00294505
Csf1r	colony stimulating factor 1 receptor	NM_001037859	A_55_P2025073	0.250816	<0.001
Csgalnact1	chondroitin sulfate N-acetylgalactosaminyltransferase 1	NM_001252623	A_55_P2077618	0.195364	0.00179751
Cxx1c	CAAX box 1C	NM_028375	A_55_P2163928	0.236314	0.00785428
Cyp4b1	cytochrome P450, family 4, subfamily b, polypeptide 1	NM_007823	A_55_P2117959	0.161356	0.00195744
Cysltr1	cysteinyl leukotriene receptor 1	NM_021476	A_55_P2023818	0.262779	0.00059565
D0H4S114	DNA segment, human D4S114	NM_053078	A_66_P120125	0.198563	0.00305573
Dab2	disabled 2, mitogen-responsive phosphoprotein	NM_023118	A_55_P1977473	0.182595	0.00271968
Dbp	D site albumin promoter binding protein	NM_016974	A_55_P2032081	0.324703	0.00480793
Dchs1	dachsous 1	NM_001162943	A_51_P394558	0.297394	0.00119048
Defb25	defensin beta 25	NM_001039122	A_55_P2014780	0.158461	<0.001
Deptor	DEP domain containing MTOR-interacting protein	NM_145470	A_51_P445841	0.330317	<0.001
Dhfr	dihydrofolate reductase	NM_010049	A_66_P132888	0.259222	<0.001
Dixdc1	DIX domain containing 1	NM_178118	A_55_P2158962	0.267403	0.000517592
Dll4	delta-like 4	NM_019454	A_51_P384402	0.325798	0.000791428
Dnaic1	dynein, axonemal, intermediate chain 1	NM_175138	A_55_P2000148	0.256732	0.00327982
Dpf1	D4, zinc and double PHD fingers family 1	NM_013874	A_51_P131442	0.223184	0.00198056
Dpys	dihydropyrimidinase	NM_022722	A_55_P1952628	0.159732	0.0017058
DXBay18	DNA segment, Chr X, Baylor 18	NM_001025384	A_55_P1958887	0.210834	0.00406486
Dyx1c1	dyslexia susceptibility 1 candidate 1 homolog	NM_026314	A_55_P1952449	0.270752	0.00763833
Dzank1	double zinc ribbon and ankyrin repeat domains 1	NM_172859	A_51_P519108	0.262661	0.0046255
Ear1	eosinophil-associated, ribonuclease A family, member 1	NM_007894	A_52_P412585	0.154349	0.000968757
Ear10	eosinophil-associated, ribonuclease A family, member 10	NM_053112	A_55_P2157008	0.214164	<0.001
Ear11	eosinophil-associated, ribonuclease A family, member 11	NM_053113	A_51_P455338	0.238428	0.000547797
Ear12	eosinophil-associated, ribonuclease A family, member 12	NM_001012766	A_55_P2128853	0.181774	<0.001
Ear2	eosinophil-associated, ribonuclease A family, member 2	NM_007895	A_55_P1952618	0.20342	0.00149223
Efcab4a	EF-hand calcium binding domain 4A	NM_001025103	A_52_P552879	0.244807	<0.001
Efnb2	ephrin B2	NM_010111	A_52_P340073	0.179666	0.00392171
Ehd3	EH-domain containing 3	NM_020578	A_51_P360918	0.165188	<0.001
Elk3	ELK3, member of ETS oncogene family	NM_013508	A_55_P1972927	0.230487	<0.001
Eltd1	EGF, latrophilin seven transmembrane domain containing 1	NM_133222	A_51_P480328	0.161689	<0.001
Emr1	EGF-like module containing, mucin-like, hormone receptor-like sequence 1	NM_010130	A_55_P2144386	0.234611	0.00217555
Emr4	EGF-like module containing, mucin-like, hormone receptor-like sequence 4	NM_139138	A_51_P286357	0.154142	0.00442914
Endou	endonuclease, polyU-specific	NM_001168693	A_55_P2066559	0.135274	0.000945491
Epb4.1l5	erythrocyte protein band 4.1-like 5	NM_145506	A_52_P180518	0.23114	0.0014158
Ept1	ethanolaminephosphotransferase 1	NM_027652	A_51_P104891	0.31559	0.00809105
Evc	Ellis van Creveld gene syndrome	NM_021292	A_52_P476431	0.318035	0.00561819
Exoc3l	exocyst complex component 3-like	NM_177788	A_55_P2150741	0.167534	0.000710055
Extl1	exostoses (multiple)-like 1	NM_019578	A_51_P346893	0.194523	0.00362787
Fam105a	family with sequence similarity 105, member A	NM_198301	A_52_P487615	0.283193	0.00944227
Fam117b	family with sequence similarity 117, member B	NM_001037725	A_52_P742248	0.324339	<0.001
Fam122b	family with sequence similarity 122, member B	NM_030167	A_66_P111572	0.314976	0.00779025
Fam131c	family with sequence similarity 131, member C	NM_001085513	A_55_P1962766	0.204444	0.00405057
Fam171a1	family with sequence similarity 171, member A1	NM_001081161	A_55_P2094520	0.177189	0.000871423
Fam171a2	family with sequence similarity 171, member A2	NM_199200	A_55_P1985089	0.268544	0.00571938
Fam174b	family with sequence similarity 174, member B	NM_001162532	A_52_P677891	0.225592	0.00366746
Fam214a	family with sequence similarity 214, member A	NM_001113283	A_55_P2029846	0.311438	<0.001
Fam73b	family with sequence similarity 73, member B	NM_001242407	A_55_P2010076	0.265833	0.00119856
Fbln5	fibulin 5	NM_011812	A_55_P2088615	0.287513	0.00477361
Fbxl16	F-box and leucine-rich repeat protein 16	NM_001164225	A_52_P49457	0.29588	0.00606249
Fbxo10	F-box protein 10	NM_001024142	A_52_P358093	0.193731	0.00433916
Fbxo21	F-box protein 21	NM_145564	A_51_P193490	0.205212	0.000759622
Fcna	ficolin A	NM_007995	A_51_P137604	0.142083	0.00146587
Fgd2	FYVE, RhoGEF and PH domain containing 2	NM_013710	A_52_P260994	0.296892	<0.001
Fgf12	fibroblast growth factor 12	NM_183064	A_51_P126337	0.306974	0.00251026
Fgfr3	fibroblast growth factor receptor 3	NM_001163215	A_55_P1996578	0.32676	0.00113737
Fmo3	flavin containing monooxygenase 3	NM_008030	A_51_P269404	0.287543	0.00564909
Fzd2	frizzled homolog 2	NM_020510	A_51_P404077	0.179879	0.00410273
Fzd8	frizzled homolog 8	NM_008058	A_55_P2035804	0.284248	<0.001
G0s2	G0/G1 switch gene 2	NM_008059	A_52_P681391	0.273835	<0.001
Gal3st1	galactose-3-O-sulfotransferase 1	NM_016922	A_55_P2013823	0.198372	0.00168522
Gas1	growth arrest specific 1	NM_008086	A_51_P157083	0.180186	<0.001
Gatm	glycine amidinotransferase (L-arginine:glycine amidinotransferase)	NM_025961	A_51_P461319	0.297471	<0.001
Gatsl3	GATS protein-like 3	NM_028022	A_51_P517051	0.229947	0.0092804
Gdf10	growth differentiation factor 10	NM_145741	A_51_P185247	0.199814	0.000651004
Gdf2	growth differentiation factor 2	NM_019506	A_51_P245156	0.206335	<0.001
Gmnn	geminin	NM_020567	A_55_P2128646	0.255795	0.00188446
Gmpr	guanosine monophosphate reductase	NM_025508	A_55_P1992329	0.124752	<0.001
Gnb5	guanine nucleotide binding protein (G protein), beta 5	NM_010313	A_55_P2000643	0.31797	0.000628686
Gng8	guanine nucleotide binding protein (G protein), gamma 8	NM_010320	A_51_P240136	0.12405	<0.001
Gngt2	guanine nucleotide binding protein (G protein), gamma transducing activity polypeptide 2	NM_001038664	A_55_P2151986	0.289607	0.00150605
Gnpda1	glucosamine-6-phosphate deaminase 1	NM_011937	A_55_P1965892	0.287655	<0.001
Gpr12	G-protein coupled receptor 12	NM_001010941	A_51_P104718	0.136272	0.00233618
Gpr146	G protein-coupled receptor 146	NM_030258	A_55_P2027392	0.288228	<0.001
Gpr182	G protein-coupled receptor 182	NM_007412	A_51_P436068	0.267268	<0.001
Gpr183	G protein-coupled receptor 183	NM_183031	A_55_P2116385	0.265683	0.00543731
Gpr56	G protein-coupled receptor 56	NM_018882	A_52_P317393	0.288676	0.000761649
Gpr77	G protein-coupled receptor 77	NM_176912	A_55_P2106106	0.331	0.0094243
Grin2c	glutamate receptor, ionotropic, NMDA2C (epsilon 3)	NM_010350	A_55_P1970090	0.153375	0.00792878
Gsg1	germ cell-specific gene 1	NM_010352	A_55_P1972772	0.19597	<0.001
Gucy1a3	guanylate cyclase 1, soluble, alpha 3	NM_021896	A_55_P1992049	0.209563	0.000973484
Hal	histidine ammonia lyase	ENSMUST00000129421	A_55_P2263053	0.24394	<0.001
Hdac11	histone deacetylase 11	NM_144919	A_51_P213334	0.311967	<0.001
Hecw2	HECT, C2 and WW domain containing E3 ubiquitin protein ligase 2	NM_001001883	A_51_P454190	0.237921	<0.001
Hfe2	hemochromatosis type 2	NM_027126	A_51_P206824	0.208753	<0.001
Hic1	hypermethylated in cancer 1	NM_010430	A_51_P355753	0.310006	0.000760578
Hid1	HID1 domain containing	NM_175454	A_55_P2066180	0.281418	<0.001
Hip1	huntingtin interacting protein 1	NM_146001	A_52_P11174	0.280822	<0.001
Hmgcs2	3-hydroxy-3-methylglutaryl-Coenzyme A synthase 2	NM_008256	A_55_P2109033	0.305444	0.00854753
Hoxa1	homeobox A1	NM_010449	A_55_P2060592	0.312919	0.00116217
Hoxa2	homeobox A2	NM_010451	A_51_P501803	0.237472	0.00251886
Hoxa5	homeobox A5	NM_010453	A_51_P310821	0.267472	0.00825239
Hoxb3	homeobox B3	NM_001079869	A_52_P312467	0.318824	0.000999566
Hoxb5	homeobox B5	NM_008268	A_51_P436342	0.276689	<0.001
Hs3st3a1	heparan sulfate (glucosamine) 3-O-sulfotransferase 3A1	NM_178870	A_51_P515120	0.284622	0.00537923
Hsd3b5	hydroxy-delta-5-steroid dehydrogenase, 3 beta- and steroid delta-isomerase 5	NM_008295	A_55_P2111980	0.129107	0.00740297
Hunk	hormonally upregulated Neu-associated kinase	NM_015755	A_55_P1967538	0.21392	0.00057304
Ica1	islet cell autoantigen 1	NM_001252266	A_55_P2064862	0.211074	0.00294012
Ihh	Indian hedgehog	NM_010544	A_55_P2152225	0.220016	0.00493864
Il13ra2	interleukin 13 receptor, alpha 2	NM_008356	A_55_P2327769	0.125911	0.000571536
Il17rd	interleukin 17 receptor D	NM_134437	A_51_P253732	0.239642	0.00243215
Il4ra	interleukin 4 receptor, alpha	NM_001008700	A_55_P1966189	0.316418	0.000577574
Itga11	integrin alpha 11	NM_176922	A_51_P417720	0.16694	0.00493766
Itga8	integrin alpha 8	NM_001001309	A_51_P309920	0.238419	0.0032653
Kbtbd12	kelch repeat and BTB (POZ) domain containing 12	NM_001142724	A_55_P2091116	0.317888	0.00841545
Kbtbd13	kelch repeat and BTB (POZ) domain containing 13	NM_028974	A_52_P196632	0.157599	<0.001
Kcnb1	potassium voltage gated channel, Shab-related subfamily, member 1	NM_008420	A_52_P350554	0.109504	<0.001
Kcnq1	potassium voltage-gated channel, subfamily Q, member 1	NM_008434	A_55_P2086203	0.233157	0.00210442
Kctd12	potassium channel tetramerisation domain containing 12	NM_177715	A_66_P119376	0.267468	<0.001
Kctd12b	potassium channel tetramerisation domain containing 12b	NM_175429	A_55_P2017055	0.323703	0.00545618
Kdr	kinase insert domain protein receptor	NM_010612	A_51_P316553	0.253	0.00103221
Keg1	kidney expressed gene 1	NM_029550	A_52_P653825	0.282562	<0.001
Kif21b	kinesin family member 21B	NM_001039472	A_52_P282500	0.286818	0.00304349
Kif5a	kinesin family member 5A	NM_001039000	A_51_P107020	0.300659	0.0067179
Kif7	kinesin family member 7	NM_010626	A_55_P2000778	0.242764	0.0093814
Kifc2	kinesin family member C2	NM_010630	A_55_P2149500	0.239948	<0.001
Kiss1r	KISS1 receptor	NM_053244	A_55_P2023617	0.231993	0.00146882
Klb	klotho beta	NM_031180	A_51_P464394	0.297173	0.00128108
Klf12	Kruppel-like factor 12	NM_010636	A_52_P617636	0.314082	<0.001
Krt23	keratin 23	NM_033373	A_51_P287198	0.151565	0.00182632
Lama4	laminin, alpha 4	NM_010681	A_51_P212420	0.134274	<0.001
Layn	layilin	NM_001033534	A_55_P2054536	0.211311	0.00116957
Lbh	limb-bud and heart	NM_029999	A_52_P539434	0.135476	<0.001
Lbx2	ladybird homeobox homolog 2	NM_010692	A_51_P165602	0.267139	0.00512996
Lefty1	left right determination factor 1	NM_010094	A_51_P354706	0.122373	<0.001
Lgals4	lectin, galactose binding, soluble 4	NM_010706	A_55_P2063256	0.166943	0.000633243
Lgr5	leucine rich repeat containing G protein coupled receptor 5	NM_010195	A_55_P2126192	0.142934	0.00490665
Limch1	LIM and calponin homology domains 1	NM_001001980	A_55_P2023732	0.296808	0.000694761
Lipg	lipase, endothelial	NM_010720	A_52_P344424	0.291227	0.00235725
Loxl1	lysyl oxidase-like 1	NM_010729	A_55_P2096226	0.32399	0.00399541
Lpar4	lysophosphatidic acid receptor 4	NM_175271	A_52_P438036	0.164319	<0.001
Lrat	lecithin-retinol acyltransferase (phosphatidylcholine-retinol-O-acyltransferase)	NM_023624	A_52_P669005	0.155476	0.000879679
Lrrc32	leucine rich repeat containing 32	NM_001113379	A_55_P2031466	0.310131	0.000539566
Lrrc4c	leucine rich repeat containing 4C	NM_178725	A_52_P365660	0.177221	0.0079044
Lrrc56	leucine rich repeat containing 56	NM_001172064	A_55_P2105286	0.319416	4.47398e-05
Magix	MAGI family member, X-linked	NM_018832	A_55_P2057070	0.236784	0.00053518
Mamdc2	MAM domain containing 2	NM_174857	A_51_P451458	0.248314	0.00942074
Maml3	mastermind like 3	NM_001004176	A_55_P2182497	0.206345	<0.001
Map6	microtubule-associated protein 6	NM_001043355	A_55_P1958537	0.260255	0.00728456
Mapt	microtubule-associated protein tau	NM_001038609	A_55_P2100155	0.161751	0.000527427
Mctp1	multiple C2 domains, transmembrane 1	NM_030174	A_55_P2016376	0.204132	0.00260329
Mertk	c-mer proto-oncogene tyrosine kinase	NM_008587	A_51_P366138	0.215247	<0.001
Mest	mesoderm specific transcript	NM_008590	A_51_P124535	0.118241	0.00100191
Mex3b	mex3 homolog B	NM_175366	A_52_P102248	0.235736	0.00846803
Mfap2	microfibrillar-associated protein 2	NM_008546	A_55_P2062793	0.255191	0.00154542
Mfap5	microfibrillar associated protein 5	NM_015776	A_55_P2062777	0.257744	0.00997595
Mfng	MFNG O-fucosylpeptide 3-beta-N-acetylglucosaminyltransferase	NM_008595	A_66_P113245	0.31912	0.00125624
Mfsd7c	major facilitator superfamily domain containing 7C	NM_145447	A_51_P386899	0.198373	0.00943094
Mgll	monoglyceride lipase	NM_001166251	A_55_P2063316	0.313223	0.00874475
Mmd	monocyte to macrophage differentiation-associated	NM_026178	A_55_P2093595	0.235528	0.00950837
Mmp11	matrix metallopeptidase 11	NM_008606	A_55_P1989698	0.158111	0.00501489
Mmp15	matrix metallopeptidase 15	NM_008609	A_51_P220062	0.313163	0.00125533
Mmp2	matrix metallopeptidase 2	NM_008610	A_51_P341736	0.209906	0.00232275
Mn1	meningioma 1	NM_001081235	A_55_P2174935	0.243737	0.00619146
Mrc1	mannose receptor, C type 1	NM_008625	A_55_P1988108	0.160652	<0.001
Msrb2	methionine sulfoxide reductase B2	NM_029619	A_51_P464911	0.230466	0.00101911
Mustn1	musculoskeletal, embryonic nuclear protein 1	NM_181390	A_52_P335064	0.284482	0.00950879
Mvb12b	multivesicular body subunit 12B	NM_175184	A_55_P2000853	0.261365	0.00160081
Mxra7	matrix-remodelling associated 7	NM_026280	A_55_P2067727	0.279272	0.00627254
Mxra8	matrix-remodelling associated 8	NM_024263	A_51_P427476	0.179729	0.000540289
Myct1	myc target 1	NM_026793	A_55_P2068125	0.277142	<0.001
Mylip	myosin regulatory light chain interacting protein	NM_153789	A_51_P324303	0.205115	<0.001
Mylk3	myosin light chain kinase 3	NM_175441	A_55_P1990866	0.32884	0.00983768
Myo7a	myosin VIIA	NM_008663	A_55_P2059357	0.210305	<0.001
Myzap	myocardial zonula adherens protein	NM_001033208	A_66_P132832	0.159045	<0.001
Ncmap	noncompact myelin associated protein	NM_001243306	A_55_P2148171	0.161227	<0.001
Neto1	neuropilin (NRP) and tolloid (TLL)-like 1	NM_144946	A_51_P145948	0.20707	0.00114247
Nfatc4	nuclear factor of activated T cells, cytoplasmic, calcineurin dependent 4	NM_023699	A_52_P342159	0.330386	0.00811206
Nkd1	naked cuticle 1 homolog	NM_027280	A_55_P2118694	0.176658	0.00606307
Nme4	NME/NM23 nucleoside diphosphate kinase 4	NM_019731	A_51_P164203	0.328111	0.000512011
Npr1	natriuretic peptide receptor 1	NM_008727	A_51_P182693	0.19463	0.00335795
Nr1i3	nuclear receptor subfamily 1, group I, member 3	NM_009803	A_51_P358256	0.278677	<0.001
Nr2f1	nuclear receptor subfamily 2, group F, member 1	NM_010151	A_66_P114782	0.199094	0.00474022
Nr2f2	nuclear receptor subfamily 2, group F, member 2	NM_009697	A_55_P2128283	0.272503	0.000526694
Nsun7	NOL1/NOP2/Sun domain family, member 7	NM_027602	A_55_P2066862	0.269768	0.00288396
Nt5dc2	5'-nucleotidase domain containing 2	NM_027289	A_51_P296796	0.20171	<0.001
Ntm	neurotrimin	NM_172290	A_55_P2143688	0.254417	0.00702428
Ntn4	netrin 4	NM_021320	A_51_P497661	0.214021	0.00314687
Nuggc	nuclear GTPase, germinal center associated	NM_001195674	A_55_P2121205	0.182457	0.00335984
Nxpe2	neurexophilin and PC-esterase domain family, member 2	NM_030069	A_51_P406165	0.304606	0.00763176
Oit3	oncoprotein induced transcript 3	NM_010959	A_52_P574720	0.162523	0.00108184
P2ry4	pyrimidinergic receptor P2Y, G-protein coupled, 4	NM_020621	A_52_P407035	0.253413	0.00321242
Pank1	pantothenate kinase 1	NM_023792	A_51_P263591	0.299448	0.00305407
Paqr4	progestin and adipoQ receptor family member IV	NM_023824	A_51_P109050	0.278527	<0.001
Paqr7	progestin and adipoQ receptor family member VII	NM_027995	A_51_P430973	0.284496	0.00171124
Pcdhb16	protocadherin beta 16	NM_053141	A_55_P2072522	0.264697	0.00620611
Pcdhb20	protocadherin beta 20	NM_053145	A_51_P146760	0.213664	0.00115269
Pcdhb6	protocadherin beta 6	NM_053131	A_51_P403413	0.325419	0.00478496
Pck2	phosphoenolpyruvate carboxykinase 2 (mitochondrial)	NM_028994	A_51_P110888	0.326739	0.00140685
Pcsk4	proprotein convertase subtilisin/kexin type 4	NM_008793	A_55_P2167269	0.149639	<0.001
Pde2a	phosphodiesterase 2A, cGMP-stimulated	NM_001143848	A_55_P2105542	0.255854	<0.001
Pde6c	phosphodiesterase 6C, cGMP specific, cone, alpha prime	NM_033614	A_66_P134394	0.213074	<0.001
Pdgfb	platelet derived growth factor, B polypeptide	NM_011057	A_55_P1974441	0.295048	<0.001
Pdk2	pyruvate dehydrogenase kinase, isoenzyme 2	NM_133667	A_55_P2011802	0.302031	<0.001
Pfn4	profilin family, member 4	NM_028376	A_52_P139629	0.241833	0.00346791
Pgap1	post-GPI attachment to proteins 1	NM_001163314	A_55_P1963184	0.194865	<0.001
Pgm2l1	phosphoglucomutase 2-like 1	NM_027629	A_55_P2150108	0.215761	<0.001
Pgm5	phosphoglucomutase 5	NM_175013	A_52_P229924	0.263451	0.00252947
Pilrb1	paired immunoglobin-like type 2 receptor beta 1	NM_133209	A_55_P2026632	0.321094	0.0028002
Pla2g15	phospholipase A2, group XV	NM_133792	A_52_P516091	0.281013	<0.001
Pld6	phospholipase D family, member 6	NM_183139	A_51_P155755	0.320645	0.00144354
Plin5	perilipin 5	NM_001077348	A_55_P2104259	0.257516	0.00179622
Pllp	plasma membrane proteolipid	NM_026385	A_52_P121502	0.173545	<0.001
Pltp	phospholipid transfer protein	NM_011125	A_55_P1993955	0.315989	0.00561451
Plxnc1	plexin C1	NM_018797	A_52_P507498	0.312064	0.00160701
Pmm1	phosphomannomutase 1	NM_013872	A_55_P1972719	0.305368	<0.001
Polg2	polymerase (DNA directed), gamma 2, accessory subunit	NM_015810	A_66_P104473	0.328463	<0.001
Polr3g	polymerase (RNA) III (DNA directed) polypeptide G	NM_001081176	A_51_P410949	0.320401	<0.001
Ppap2a	phosphatidic acid phosphatase type 2A	NM_008903	A_55_P2236291	0.152769	<0.001
Ppara	peroxisome proliferator activated receptor alpha	NM_011144	A_55_P2071596	0.3212	0.000959654
Ppfia4	protein tyrosine phosphatase, receptor type, f polypeptide (PTPRF), interacting protein	NM_001144855	A_55_P1963002	0.250603	0.00216771
Ppp1r9a	protein phosphatase 1, regulatory (inhibitor) subunit 9A	NM_181595	A_52_P239536	0.286995	<0.001
Ppp4r4	protein phosphatase 4, regulatory subunit 4	NM_028980	A_52_P487362	0.223505	0.00270597
Prickle1	prickle homolog 1	NM_001033217	A_55_P1954758	0.265767	0.000953783
Prkca	protein kinase C, alpha	NM_011101	A_66_P105791	0.328918	0.00105207
Prkcb	protein kinase C, beta	NM_008855	A_65_P20249	0.30896	<0.001
Prkcz	protein kinase C, zeta	NM_008860	A_52_P284889	0.248927	<0.001
Ptk6	PTK6 protein tyrosine kinase 6	NM_009184	A_66_P129153	0.23321	<0.001
Ptplad2	protein tyrosine phosphatase-like A domain containing 2	NM_025760	A_55_P2172852	0.322412	0.00564156
Ptprb	protein tyrosine phosphatase, receptor type, B	NM_029928	A_51_P215475	0.225307	0.00105486
Pxdn	peroxidasin homolog	NM_181395	A_55_P2104327	0.291369	0.00257716
Rab11fip5	RAB11 family interacting protein 5 (class I)	NM_001003955	A_52_P529360	0.283933	<0.001
Rab3b	RAB3B, member RAS oncogene family	NM_023537	A_55_P2125311	0.105358	<0.001
Rad54b	RAD54 homolog B	NM_001039556	A_52_P502771	0.20503	0.00119636
Ramp1	receptor (calcitonin) activity modifying protein 1	NM_016894	A_51_P348665	0.23445	<0.001
Rapgefl1	Rap guanine nucleotide exchange factor (GEF)-like 1	NM_001080925	A_55_P2068066	0.308462	0.00379075
Rarres1	retinoic acid receptor responder (tazarotene induced) 1	NM_001164763	A_51_P401184	0.128356	0.00622735
Rasgrp3	RAS, guanyl releasing protein 3	NM_207246	A_52_P198435	0.115529	0.000627116
Rcan3	regulator of calcineurin 3	NM_022980	A_52_P283524	0.328337	0.00155461
Rdh1	retinol dehydrogenase 1 (all trans)	NM_080436	A_55_P2041592	0.316447	0.00790772
Rgs3	regulator of G-protein signaling 3	NM_019492	A_55_P2027117	0.287913	0.0011326
Ripply3	ripply3 homolog	NM_133229	A_52_P236705	0.281989	0.00213895
Rmnd5a	required for meiotic nuclear division 5 homolog A	NM_024288	A_52_P200207	0.320927	0.00653903
Rnf152	ring finger protein 152	NM_178779	A_51_P517672	0.302398	<0.001
Rtn4rl1	reticulon 4 receptor-like 1	NM_177708	A_52_P94401	0.321131	0.00081934
Rufy4	RUN and FYVE domain containing 4	NM_001034060	A_55_P2031471	0.200696	<0.001
S1pr5	sphingosine-1-phosphate receptor 5	NM_053190	A_55_P2075070	0.308508	0.00104803
Sall2	sal-like 2	NM_015772	A_51_P137094	0.180848	<0.001
Scgb3a1	secretoglobin, family 3A, member 1	NM_170727	A_51_P110341	0.258876	0.00202406
Sdc3	syndecan 3	NM_011520	A_52_P282741	0.295284	<0.001
Sdpr	serum deprivation response	NM_138741	A_51_P277336	0.271795	0.00186509
Sema5b	sema domain, seven thrombospondin repeats (type 1 and type 1-like), transmembrane domain (TM) and short cytoplasmic domain, (semaphorin) 5B	NM_013661	A_55_P1994112	0.138914	0.00651091
Serpina3a	serine (or cysteine) peptidase inhibitor, clade A, member 3A	NM_001167705	A_55_P2161455	0.243854	0.00116399
Serpinb6c	serine (or cysteine) peptidase inhibitor, clade B, member 6c	NM_148942	A_55_P2013038	0.288648	0.00188139
Sh3rf1	SH3 domain containing ring finger 1	NM_021506	A_55_P1952547	0.32155	<0.001
Shank2	SH3/ankyrin domain gene 2	NM_001113373	A_55_P2051656	0.233466	0.00194022
Siglec1	sialic acid binding Ig-like lectin 1, sialoadhesin	NM_011426	A_55_P1954648	0.273676	0.00211193
Sipa1l3	signal-induced proliferation-associated 1 like 3	NM_001081028	A_55_P1975732	0.320438	<0.001
Slc16a9	solute carrier family 16 (monocarboxylic acid transporters), member 9	NM_025807	A_55_P2074453	0.21286	0.00083084
Slc22a17	solute carrier family 22 (organic cation transporter), member 17	NM_021551	A_55_P2028773	0.211535	0.000509034
Slc25a35	solute carrier family 25, member 35	NM_028048	A_52_P436447	0.201032	<0.001
Slc25a42	solute carrier family 25, member 42	NM_001007570	A_55_P1955931	0.252544	0.002398
Slc26a10	solute carrier family 26, member 10	NM_177615	A_52_P140881	0.2712	0.00101604
Slc27a6	solute carrier family 27 (fatty acid transporter), member 6	NM_001081072	A_55_P2039379	0.165638	<0.001
Slc2a2	solute carrier family 2 (facilitated glucose transporter), member 2	NM_031197	A_51_P185693	0.276537	0.000845483
Slc37a2	solute carrier family 37 (glycerol-3-phosphate transporter), member 2	NM_020258	A_55_P2110615	0.195233	0.00134126
Slc9a3r2	solute carrier family 9 (sodium/hydrogen exchanger), member 3 regulator 2	NM_023055	A_55_P1978962	0.272952	<0.001
Smad9	SMAD family member 9	NM_019483	A_55_P2129696	0.112633	0.0057574
Smtnl2	smoothelin-like 2	NM_177776	A_55_P1984655	0.235108	<0.001
Sncaip	synuclein, alpha interacting protein (synphilin)	NM_026408	A_52_P59264	0.207072	0.00631564
Snx30	sorting nexin family member 30	NM_172468	A_66_P134149	0.327813	0.00286549
Soat1	sterol O-acyltransferase 1	NM_009230	A_52_P642167	0.323444	0.00172912
Soga1	RIKEN cDNA 9830001H06 gene	NM_001164663	A_65_P19319	0.30804	0.00302348
Sox17	SRY-box containing gene 17	NM_011441	A_55_P2094706	0.146438	0.00129913
Sox18	SRY-box containing gene 18	NM_009236	A_51_P472274	0.148966	<0.001
Sox4	SRY-box containing gene 4	NM_009238	A_55_P2131899	0.283902	0.00798463
Sp5	trans-acting transcription factor 5	NM_022435	A_51_P404193	0.279072	<0.001
Spata2l	spermatogenesis associated 2-like	NM_030176	A_51_P250807	0.294805	0.00131782
Spc25	SPC25, NDC80 kinetochore complex component, homolog	NM_001199123	A_55_P1965154	0.319047	<0.001
Spns2	spinster homolog 2	NM_153060	A_55_P2018929	0.314186	<0.001
Spry1	sprouty homolog 1	NM_011896	A_55_P1952235	0.318248	0.00211563
Srms	src-related kinase lacking C-terminal regulatory tyrosine and N-terminal myristylation sites	NM_011481	A_52_P534235	0.153818	<0.001
St6galnac2	ST6 (alpha-N-acetyl-neuraminyl-2,3-beta-galactosyl-1,3)-N-acetylgalactosaminide alpha-2,6-sialyltransferase 2	NM_009180	A_51_P112627	0.226607	<0.001
St8sia3	ST8 alpha-N-acetyl-neuraminide alpha-2,8-sialyltransferase 3	NM_009182	A_51_P431046	0.150066	0.00443562
Stag3	stromal antigen 3	NM_016964	A_51_P494822	0.157115	0.00528862
Stap1	signal transducing adaptor family member 1	NM_019992	A_55_P2033600	0.25469	0.00063753
Stard8	START domain containing 8	NM_199018	A_51_P251129	0.251779	<0.001
Sult5a1	sulfotransferase family 5A, member 1	NM_020564	A_51_P471458	0.243342	0.00655532
Sun3	Sad1 and UNC84 domain containing 3	NM_177576	A_55_P2040860	0.142526	0.00137071
Sva	seminal vesicle antigen	NM_009299	A_55_P2136184	0.177183	<0.001
Syn1	synapsin I	NM_013680	A_55_P2073338	0.251115	0.00142685
Sytl1	synaptotagmin-like 1	NM_031393	A_55_P2163561	0.316265	0.000578843
Tbc1d30	TBC1 domain family, member 30	NM_029057	A_52_P197402	0.200403	<0.001
Tbc1d4	TBC1 domain family, member 4	NM_001081278	A_55_P2024953	0.306433	0.000703761
Tbxa2r	thromboxane A2 receptor	NM_009325	A_52_P55772	0.152684	<0.001
Tcf21	transcription factor 21	NM_011545	A_51_P459944	0.142739	0.00137384
Tfdp2	transcription factor Dp 2	NM_178667	A_55_P2073705	0.248404	<0.001
Tfpi	tissue factor pathway inhibitor	NM_001177319	A_52_P670263	0.226978	0.00207211
Tgfbr3	transforming growth factor, beta receptor III	NM_011578	A_65_P16059	0.288214	0.0016197
Timp2	tissue inhibitor of metalloproteinase 2	NM_011594	A_65_P12392	0.308258	<0.001
Tk1	thymidine kinase 1	NM_009387	A_55_P2056496	0.327773	0.000936109
Tln2	talin 2	NM_001081242	A_55_P2071834	0.183888	0.00641122
Tlr5	toll-like receptor 5	NM_016928	A_55_P2131428	0.287067	0.00056454
Tm6sf1	transmembrane 6 superfamily member 1	NM_145375	A_51_P401683	0.293688	0.00299474
Tmc8	transmembrane channel-like gene family 8	NM_001195088	A_66_P103418	0.329249	<0.001
Tmem246	transmembrane protein 246	NM_025944	A_52_P207335	0.294932	0.00182014
Tmem44	transmembrane protein 44	NM_172614	A_55_P2046074	0.203111	<0.001
Tmem56	transmembrane protein 56	NM_178936	A_52_P54261	0.279929	0.000747451
Tnfrsf19	tumor necrosis factor receptor superfamily, member 19	NM_013869	A_55_P2012439	0.232707	0.00330397
Treml4	triggering receptor expressed on myeloid cells-like 4	NM_001163795	A_55_P2137616	0.250151	<0.001
Tsc22d1	TSC22 domain family, member 1	NM_207652	A_55_P2160686	0.242333	0.00617506
Tspyl4	TSPY-like 4	NM_030203	A_51_P257675	0.318461	0.00510074
Ttc12	tetratricopeptide repeat domain 12	NM_172770	A_55_P2186352	0.287474	0.000618786
Ttc28	tetratricopeptide repeat domain 28	NM_001267622	A_55_P1954365	0.224644	0.000743351
Ttc34	tetratricopeptide repeat domain 34	NM_172878	A_55_P1975565	0.158583	0.00766258
Txnrd3	thioredoxin reductase 3	NM_001178058	A_55_P2063096	0.240668	0.00346055
Unc5a	unc-5 homolog A	NM_153131	A_55_P2060922	0.210417	<0.001
Unc79	unc-79 homolog	NM_001081017	A_55_P2073313	0.326715	0.0064555
Wdr54	WD repeat domain 54	NM_023790	A_51_P424722	0.28479	0.00163999
Wdr63	WD repeat domain 63	NM_172864	A_55_P1975989	0.217715	0.00652444
Wdr90	WD repeat domain 90	NM_001163766	A_51_P299216	0.309371	<0.001
Wfdc1	WAP four-disulfide core domain 1	NM_023395	A_51_P194498	0.217961	0.00150508
Wif1	Wnt inhibitory factor 1	NM_011915	A_51_P484526	0.272146	<0.001
Wnt4	wingless-related MMTV integration site 4	NM_009523	A_66_P139703	0.141735	<0.001
Wnt9b	wingless-type MMTV integration site 9B	NM_011719	A_52_P15377	0.300499	0.000733281
Xrcc3	X-ray repair complementing defective repair in Chinese hamster cells 3	NM_028875	A_55_P2152049	0.204619	<0.001
Ypel3	yippee-like 3	NM_026875	A_55_P1961567	0.313974	<0.001
Zc3h6	zinc finger CCCH type containing 6	NM_178404	A_52_P469956	0.268275	<0.001
Zfp28	zinc finger protein 28	NM_175247	A_55_P2049388	0.250707	<0.001
Zfp318	zinc finger protein 318	NM_021346	A_51_P143682	0.29363	<0.001
Zfp354c	zinc finger protein 354C	NM_013922	A_66_P119164	0.324358	0.00184956
Zfp362	zinc finger protein 362	NM_001081098	A_55_P2079344	0.267004	<0.001
Zfp395	zinc finger protein 395	NM_199029	A_55_P2117590	0.276824	<0.001
Zfp503	zinc finger protein 503	NM_145459	A_51_P126626	0.142602	<0.001
Zfp521	zinc finger protein 521	NM_145492	A_51_P214985	0.233137	0.00446975

## Sheet: TableS8
Table S8 LincRNAs up-regulated more than 3-fold (p<0.01) in the liver of vaccinated mice infected with P.chabaudi on day 1 p.i. (Vd1) in comparison to constitutive expression on day 0 p.i. (Vd0)
Description	ProbeName	Vd1/Vd0	p-value
lincRNA:chr6:57560819-57569928 forward strand	A_30_P01030277	39.7195	0.00146793
lincRNA:chr16:84708695-84708806 forward strand	A_30_P01032196	29.6967	0.00591816
lincRNA:chr17:56687541-56694631 reverse strand	A_30_P01020131	22.8763	0.00116795
lincRNA:chr11:119250824-119286324 reverse strand	A_30_P01021573	21.8714	0.00348952
lincRNA:chr16:84702353-84710928 reverse strand	A_30_P01020928	16.7488	0.00481494
lincRNA:chr6:57583950-57624216 reverse strand	A_30_P01023436	16.6684	0.00360554
lincRNA:chr6:3333825-3349525 reverse strand	A_30_P01029470	9.07965	0.00808887
lincRNA:chr11:119254413-119296960 forward strand	A_30_P01021136	9.02123	0.00108473
lincRNA:chr7:111526943-111545093 reverse strand	A_30_P01024661	8.74549	<0.001
lincRNA:chr13:15947521-15999246 forward strand	A_30_P01023276	7.75437	0.00213854
lincRNA:chr6:149232359-149235295 reverse strand	A_30_P01024333	7.18619	0.00878834
lincRNA:chr7:111530578-111539097 reverse strand	A_30_P01027922	6.94757	0.00230614
lincRNA:chr1:175654606-175672031 forward strand	A_30_P01032247	6.9192	0.00493787
lincRNA:chr17:84477999-84489215 forward strand	A_30_P01022622	6.77875	0.00645153
lincRNA:chr2:67720599-67723538 forward strand	A_30_P01027498	6.43488	<0.001
lincRNA:chr1:85156338-85167730 reverse strand	A_30_P01019834	6.32159	0.0062574
lincRNA:chr18:25622407-25635118 reverse strand	A_30_P01029955	6.23273	0.00866699
lincRNA:chr6:3333825-3349525 forward strand	A_30_P01027104	6.00731	0.00885338
lincRNA:chr2:158169020-158191295 forward strand	A_30_P01021992	5.72374	0.00223391
lincRNA:chr1:87348082-87409907 forward strand	A_30_P01024184	5.66009	0.00462101
lincRNA:chr9:24292762-24307562 reverse strand	A_30_P01017744	5.37394	0.00458371
lincRNA:chr8:96983590-96994419 forward strand	A_30_P01028457	5.21687	<0.001
lincRNA:chr1:175660642-175671878 reverse strand	A_30_P01030969	4.61284	0.00899553
lincRNA:chr15:73227424-73257474 reverse strand	A_30_P01032886	4.58152	0.0015041
lincRNA:chr2:151343784-151344246 forward strand	A_30_P01018274	4.5724	0.000930638
lincRNA:chr2:158169020-158191295 reverse strand	A_30_P01028387	4.51639	0.00961677
lincRNA:chr4:33367670-33368135 reverse strand	A_30_P01018366	4.14137	0.00520758
lincRNA:chr1:175705225-175717250 reverse strand	A_30_P01024163	4.08868	0.00498645
lincRNA:chr15:77164450-77201325 forward strand	A_30_P01026240	3.90798	0.00106106
lincRNA:chr15:102926581-102932542 reverse strand	A_30_P01020836	3.81163	0.00140743
lincRNA:chr2:22753100-22780375 forward strand	A_30_P01027636	3.80311	0.00626464
lincRNA:chr18:36072785-36076426 forward strand	A_30_P01027703	3.80142	<0.001
lincRNA:chr15:102920547-102933472 reverse strand	A_30_P01022591	3.77149	0.00175665
lincRNA:chr13:104591796-104592249 reverse strand	A_30_P01033659	3.69681	0.00231868
lincRNA:chr15:73231192-73231819 reverse strand	A_30_P01030458	3.64001	0.00121323
lincRNA:chr5:36969767-37087176 reverse strand	A_30_P01020961	3.57657	<0.001
lincRNA:chr3:19793699-19822899 reverse strand	A_30_P01020415	3.49062	0.00148061
lincRNA:chr18:90750100-90772025 forward strand	A_30_P01028595	3.3869	0.00974477
lincRNA:chr5:121669792-121732542 reverse strand	A_30_P01032271	3.34281	0.00408227
lincRNA:chr14:33115110-33131171 forward strand	A_30_P01025589	3.34103	0.00875614
lincRNA:chrX:18734106-18744367 reverse strand	A_30_P01027623	3.26776	0.00647716
lincRNA:chr14:106562325-106660675 forward strand	A_30_P01029414	3.06435	0.00680201
lincRNA:chr13:28760289-28977218 reverse strand	A_30_P01020941	3.00526	0.00665814

## Sheet: TableS9
Table S9 LincRNAs down-regulated more than 3-fold (p<0.01) in the liver of vaccinated mice infected with P.chabaudi on day 1 p.i. (Vd1) in comparison to constitutive expression on day 0 p.i. (Vd0)
Description	ProbeName	Vd1/Vd0	p-value
lincRNA:chr9:118059348-118079494 forward strand	A_30_P01028482	0.330938	0.00486942
lincRNA:chrX:157038750-157039018 forward strand	A_30_P01021977	0.328627	0.00833974
lincRNA:chr18:84735774-84760824 reverse strand	A_30_P01029930	0.327848	0.0071609
lincRNA:chr8:122920901-123008463 forward strand	A_30_P01023631	0.327719	0.00768971
lincRNA:chr18:84757475-84757969 reverse strand	A_30_P01020443	0.326329	0.00869307
lincRNA:chr7:31709550-31723025 forward strand	A_30_P01031798	0.321808	0.00570156
lincRNA:chr2:78767440-78768949 forward strand	A_30_P01029607	0.320023	0.00248049
lincRNA:chr15:62046023-62082530 forward strand	A_30_P01031483	0.306067	0.00473745
lincRNA:chrX:12760566-12761600 forward strand	A_30_P01029320	0.295235	0.00510549
lincRNA:chr17:71183978-71185384 forward strand	A_30_P01021048	0.294497	0.00317018
lincRNA:chr15:83181291-83197750 reverse strand	A_30_P01019340	0.293852	0.00785955
lincRNA:chr2:104657075-104658840 forward strand	A_30_P01031270	0.287733	0.00956906
lincRNA:chr4:123361002-123364781 reverse strand	A_30_P01025340	0.281519	0.00866609
lincRNA:chr3:146629425-146649125 forward strand	A_30_P01031208	0.277751	0.00331577
lincRNA:chr7:144563845-144603732 forward strand	A_30_P01022234	0.268831	0.00680426
lincRNA:chr3:146645022-146646977 forward strand	A_30_P01031414	0.268797	0.00244797
lincRNA:chr13:94180737-94182912 forward strand	A_30_P01021716	0.268745	0.00287518
lincRNA:chr13:74568375-74601000 reverse strand	A_30_P01030736	0.268366	0.00343424
lincRNA:chr1:71984564-71985074 reverse strand	A_30_P01019927	0.265818	0.00300204
lincRNA:chr15:99765243-99783300 forward strand	A_30_P01018279	0.264359	0.00479603
lincRNA:chr11:119797116-119804012 reverse strand	A_30_P01017718	0.249914	0.00647347
lincRNA:chr18:35985999-35986376 reverse strand	A_30_P01032191	0.231862	0.00961797
lincRNA:chr3:145313275-145315057 forward strand	A_30_P01019152	0.231456	0.00492172
lincRNA:chr16:77670599-77691642 forward strand	A_30_P01018977	0.229174	0.00201271
lincRNA:chr8:10886200-10905925 reverse strand	A_30_P01029788	0.222896	0.0063149
lincRNA:chr17:84350367-84351803 reverse strand	A_30_P01030296	0.214133	0.000629986
lincRNA:chr14:76237150-76237464 reverse strand	A_30_P01024578	0.214122	0.0086709
lincRNA:chr10:3227840-3233588 forward strand	A_30_P01020509	0.212718	<0.001
lincRNA:chr2:36112429-36112792 forward strand	A_30_P01030334	0.198404	<0.001
lincRNA:chr8:10886200-10905925 forward strand	A_30_P01030951	0.186322	0.00683455
lincRNA:chr11:69188111-69188571 reverse strand	A_30_P01029673	0.18373	0.000648261
lincRNA:chr14:77077374-77086910 forward strand	A_30_P01026441	0.155462	0.00297733
lincRNA:chr3:121627545-121639470 reverse strand	A_30_P01026923	0.133448	0.00148675
lincRNA:chr4:88745770-88774130 reverse strand	A_30_P01020035	0.130917	0.00755689
lincRNA:chr3:121615836-121616109 forward strand	A_30_P01025243	0.107757	0.00215309
lincRNA:chr2:36112819-36114110 forward strand	A_30_P01021337	0.0889964	0.00778439
